# Supplementary material for: Genomic Selection for Grain Yield in the CIMMYT Wheat Breeding Program—Status and Perspectives
Source: Front Plant Sci. 2020 Sep 15;11:564183. doi: 10.3389/fpls.2020.564183 (PMC7522222; doi:10.3389/fpls.2020.564183)
Supplement: Supplementary file 1 [file Table_1.xlsx]

## Sheet: Table S1
Supplementary Table 1: Grain yield best linear unbiased estimates in different yield testing stages and environments
Gid	Stage 1 yield trial	Stage 2 yield trial	Stage 3 yield trial	Stage 1 Full irrigation Bed planting	Stage 2 Full irrigation Bed planting	Stage 2 Full irrigation Flat planting	Stage 2 Reduced irrigation Bed planting	Stage 2 Drought stress Flat planting	Stage 2 Early sown heat stress Bed planting	Stage 2 Late sown heat stress Bed planting	Stage 3 Full irrigation Bed planting	Stage 3 Late sown heat stress Bed planting	Stage 3 Drought stress Flat planting
GID6688880	2012-2013	2013-2014	2014-2015	8.58945	5.81243	7.11605	3.50272	2.32435	7.11831	2.75664	6.04514	4.0764	2.99017
GID6689550	2012-2013	2013-2014	2014-2015	9.32748	6.49695	7.03742	4.0057	2.38141	6.5692	1.88313	6.78755	3.37163	2.83197
GID6689579	2012-2013	2013-2014	2014-2015	9.01414	6.10186	6.6226	3.78397	2.38012	6.41444	1.12569	6.54288	3.45981	2.44536
GID6931353	2012-2013	2013-2014	2014-2015	7.87233	6.46607	6.28537	3.82089	2.38718	6.96221	2.54864	6.61597	4.32978	3.25657
GID6931427	2012-2013	2013-2014	2014-2015	8.33414	6.43633	5.7216	4.04846	2.49964	7.1249	2.63796	6.75168	3.59988	3.12673
GID6931430	2012-2013	2013-2014	2014-2015	8.20702	5.62383	6.81277	3.37064	2.03361	7.45079	2.4207	5.49451	4.23367	3.09851
GID6931781	2012-2013	2013-2014	2014-2015	7.74313	6.80126	6.71263	3.59945	2.0641	6.77084	2.60263	5.56196	4.09553	2.73592
GID6932080	2012-2013	2013-2014	2014-2015	8.39843	6.89098	7.03324	3.76509	2.61421	6.88715	2.73644	6.17735	4.05068	3.18151
GID6932358	2012-2013	2013-2014	2014-2015	7.95726	6.90694	6.41982	3.78386	2.3114	6.75208	2.66728	6.74782	4.4102	2.68282
GID6932999	2012-2013	2013-2014	2014-2015	9.17543	6.08886	6.6042	3.61755	2.3215	6.30354	2.22713	5.66716	3.9476	2.61207
GID6933182	2012-2013	2013-2014	2014-2015	8.13743	6.50334	6.56853	3.66996	2.1102	6.57377	2.44173	6.62665	4.3999	3.32507
GID6933207	2012-2013	2013-2014	2014-2015	8.98808	7.19303	7.00479	3.75458	2.26455	7.16188	2.40263	5.4834	4.29002	2.98721
GID6933422	2012-2013	2013-2014	2014-2015	8.75902	6.01704	5.18363	3.63583	2.15567	7.0425	2.56007	5.4091	4.23483	3.37888
GID6933497	2012-2013	2013-2014	2014-2015	9.19739	6.7916	5.76882	3.43717	1.8749	6.97554	2.55486	5.90884	3.91975	3.38114
GID6933507	2012-2013	2013-2014	2014-2015	8.52732	6.67627	6.10671	3.87541	2.60375	6.77762	2.10917	6.13233	3.45576	3.43738
GID6933866	2012-2013	2013-2014	2014-2015	8.6618	6.91405	5.81218	3.2923	1.01825	6.71149	2.53738	5.83156	3.99906	3.13458
GID6933960	2012-2013	2013-2014	2014-2015	8.30913	6.07894	6.93756	3.69133	2.29083	6.44765	2.04926	7.18739	3.8188	3.26862
GID6934151	2012-2013	2013-2014	2014-2015	8.17504	6.6789	6.64395	3.66769	2.08077	6.91098	2.18994	6.45953	3.66598	3.35239
GID6934167	2012-2013	2013-2014	2014-2015	8.66823	6.18634	6.60064	3.74954	1.87821	6.53152	2.22119	6.41402	4.20121	3.41116
GID6934236	2012-2013	2013-2014	2014-2015	8.62367	6.91867	6.47739	3.84508	2.16949	6.41853	2.421	6.30865	4.03286	3.02109
GID6934241	2012-2013	2013-2014	2014-2015	9.87784	7.26762	7.06086	3.50133	1.42462	7.4974	2.59883	6.57513	4.35501	3.38881
GID6934406	2012-2013	2013-2014	2014-2015	9.58502	6.75625	7.33834	3.45081	1.1246	6.72589	2.42455	5.8904	4.24205	2.98924
GID6934427	2012-2013	2013-2014	2014-2015	9.94895	7.23913	7.11612	3.709	1.84832	6.89032	2.21324	6.37183	4.1098	2.98801
GID6934689	2012-2013	2013-2014	2014-2015	8.90468	5.86268	6.74745	3.64899	2.35483	6.6043	2.77614	5.48534	4.01449	3.06723
GID6934907	2012-2013	2013-2014	2014-2015	8.5994	6.15285	6.63121	4.16313	2.44522	6.90862	2.79251	5.94406	3.45915	3.13072
GID6934955	2012-2013	2013-2014	2014-2015	10.0811	6.74579	7.25755	3.51703	2.29294	7.00453	3.00767	5.82582	4.82419	3.56448
GID6935757	2012-2013	2013-2014	2014-2015	9.31093	5.83888	6.35316	3.5284	1.79634	6.54287	2.3239	5.60936	3.12199	3.26035
GID6935866	2012-2013	2013-2014	2014-2015	9.50832	6.29793	6.11476	3.74638	2.13874	6.6502	3.00478	5.77727	4.23087	3.10648
GID6935965	2012-2013	2013-2014	2014-2015	9.33592	6.55179	6.81474	3.39558	0.942162	7.33862	2.10949	6.40482	4.16639	3.51003
GID6935968	2012-2013	2013-2014	2014-2015	9.17681	6.50269	6.5401	3.95808	2.38126	6.98966	2.87809	7.03566	4.64454	3.86201
GID6936054	2012-2013	2013-2014	2014-2015	8.73121	6.42962	6.87794	3.66636	1.78967	7.75854	1.91968	5.96961	3.99402	3.37236
GID6937396	2012-2013	2013-2014	2014-2015	9.6586	7.04425	6.49763	4.15497	2.64883	6.52257	2.86069	6.36258	3.83307	3.2505
GID6937420	2012-2013	2013-2014	2014-2015	8.88764	6.49313	7.10812	3.50743	2.30998	6.17734	2.82687	6.52329	4.32656	2.75706
GID6937552	2012-2013	2013-2014	2014-2015	8.42938	6.52661	6.73889	3.63019	2.19716	6.86037	2.54636	5.90017	3.70522	3.04614
GID6937850	2012-2013	2013-2014	2014-2015	8.01759	7.10108	5.68312	3.95771	2.09381	6.25514	2.63982	6.33463	3.80007	2.91256
GID6937851	2012-2013	2013-2014	2014-2015	7.81008	6.46864	6.24836	3.56634	2.38483	6.3221	2.48729	6.77304	3.88066	2.94015
GID6937974	2012-2013	2013-2014	2014-2015	8.73641	6.73059	7.08482	4.29041	2.06547	6.61166	2.62236	6.45287	3.79145	2.77398
GID6938535	2012-2013	2013-2014	2014-2015	9.3872	6.77636	5.83383	4.0796	2.39137	6.50667	2.63859	6.62646	3.85446	2.84242
GID6938851	2012-2013	2013-2014	2014-2015	8.0804	6.4885	6.64653	3.68184	1.77161	6.98199	2.14363	6.03132	3.68528	3.20192
GID6938863	2012-2013	2013-2014	2014-2015	8.47599	6.60606	6.29326	3.97053	1.92866	6.44554	2.6161	5.0626	4.18609	3.04209
GID6939838	2012-2013	2013-2014	2014-2015	7.7295	6.2905	6.5993	3.88114	2.59842	6.70475	1.99117	5.46352	4.26253	3.14916
GID6939938	2012-2013	2013-2014	2014-2015	7.80673	6.22799	6.21835	3.6633	1.91319	6.20148	2.15146	5.31808	4.35414	3.34457
GID6688916	2012-2013	2013-2014	2014-2015	7.87518	6.39129	6.8095	3.46775	2.23397	6.79019	1.98358	5.67658	3.8024	2.95752
GID6688933	2012-2013	2013-2014	2014-2015	7.93321	6.30722	5.89098	3.90005	2.41025	6.11162	2.27525	5.92911	3.92459	2.74276
GID6688949	2012-2013	2013-2014	2014-2015	8.12539	5.94115	6.46762	3.94246	2.41089	6.88989	1.3876	6.11864	3.06489	3.14006
GID6689407	2012-2013	2013-2014	2014-2015	8.70771	6.39353	7.17417	3.99305	2.79294	6.54316	2.07212	6.44828	4.11314	3.29858
GID6862058	2012-2013	2013-2014	2014-2015	8.0276	5.72624	5.38496	4.15359	2.53409	5.84008	2.36778	5.3509	2.98595	3.00826
GID6862457	2012-2013	2013-2014	2014-2015	8.72171	6.52329	5.69968	3.90979	2.49796	7.2569	2.82591	5.48339	4.90732	3.17932
GID6862474	2012-2013	2013-2014	2014-2015	8.55614	6.66585	7.19582	3.50124	2.2923	7.15254	1.64578	5.70709	3.47121	2.83011
GID6862797	2012-2013	2013-2014	2014-2015	7.87971	5.92225	5.56003	3.72512	2.36965	5.68965	2.34847	5.66777	2.65228	3.04749
GID6862807	2012-2013	2013-2014	2014-2015	7.39708	5.65067	5.69792	4.26753	2.45491		2.86856	5.33444	3.69775	2.83187
GID6863300	2012-2013	2013-2014	2014-2015	7.79207	6.31737	5.53713	3.93556	2.36649	6.46191	3.19348	6.12562	4.12251	2.9589
GID6863396	2012-2013	2013-2014	2014-2015	7.97896	6.23329	6.034	3.57619	2.19854	6.58616	2.52011	5.25842	3.90598	2.59878
GID6931300	2012-2013	2013-2014	2014-2015	7.5801	6.41028	6.7494	3.26077	1.95101	6.76919	1.29282	5.295	2.98076	3.25507
GID6931304	2012-2013	2013-2014	2014-2015	7.54902	6.53454	7.07077	3.47877	2.12857	6.52737	1.88806	6.1308	3.21236	3.32235
GID6931343	2012-2013	2013-2014	2014-2015	8.20688	6.24585	6.5363	3.4252	2.08434	6.68734	1.6961	5.20626	3.45771	3.17337
GID6931425	2012-2013	2013-2014	2014-2015	7.60201	6.32846	6.36798	4.22632	2.72006	6.44986	2.31572	5.62935	3.22847	2.91054
GID6931453	2012-2013	2013-2014	2014-2015	8.55062	5.62308	5.30451	3.29326	1.28746	7.03115	2.69897	4.94293	3.12757	2.79728
GID6931509	2012-2013	2013-2014	2014-2015	7.91289	5.92123	5.30804	4.59036	2.62306	6.30896	3.10505	5.83275	3.82872	3.28101
GID6931516	2012-2013	2013-2014	2014-2015	8.17047	5.72554	4.58325	4.20271	2.37755	5.95256	2.79999	4.60235	3.41574	2.94384
GID6931614	2012-2013	2013-2014	2014-2015	8.26819	6.03725	5.84251	3.44824	2.55268	6.04023	2.33951	4.80756	3.11281	2.95787
GID6932110	2012-2013	2013-2014	2014-2015	8.24957	6.16181	6.82583	3.22714	2.14883	6.7309	2.52587	6.09391	3.38278	3.2457
GID6932283	2012-2013	2013-2014	2014-2015	8.08898	6.05489	5.95484	3.38912	2.10229	6.2696	2.91169	4.11127	4.30297	2.96761
GID6932320	2012-2013	2013-2014	2014-2015	8.22304	5.46932	6.24316	3.5424	2.7305	6.44445	2.89457	5.31074	3.28747	2.63456
GID6932347	2012-2013	2013-2014	2014-2015	7.83782	6.08328	6.42438	3.74219	2.37935	6.63601	2.77071	5.74196	3.60368	3.2596
GID6932356	2012-2013	2013-2014	2014-2015	8.55089	6.71349	6.50757	3.78386	2.06076	6.89642	2.82874	6.12904	4.479	2.89219
GID6932398	2012-2013	2013-2014	2014-2015	7.83362	5.56542	5.79988	3.99368	2.63897	6.28631	2.62562	5.50483	4.12063	2.94801
GID6932401	2012-2013	2013-2014	2014-2015	8.52558	6.57881	6.36512	3.80172	2.38063	6.73273	3.16208	5.89984	3.98555	2.63339
GID6932411	2012-2013	2013-2014	2014-2015	7.99976	5.96721	6.39475	3.45127	2.04666	6.48571	2.59065	5.27166	3.90869	2.62804
GID6932418	2012-2013	2013-2014	2014-2015	7.8125	6.41438	6.22723	3.82999	2.66397	6.31011	2.79972	4.17633	4.44882	2.49845
GID6932429	2012-2013	2013-2014	2014-2015	7.69467	6.27375	6.11327	3.71392	2.72871	6.12782	2.55717	5.21172	4.17689	2.86898
GID6932430	2012-2013	2013-2014	2014-2015	8.3023	5.87861	6.94922	3.82527	2.69701	6.33401	3.15098	5.03463	3.901	3.00975
GID6932463	2012-2013	2013-2014	2014-2015	8.22174	6.84513	6.48996	3.55444	1.94958	6.29457	2.57509	6.28007	4.18477	3.07483
GID6932489	2012-2013	2013-2014	2014-2015	8.90538	6.51854	6.71901	3.92805	2.09047	6.63547	2.92742	5.42454	4.41296	2.59854
GID6932507	2012-2013	2013-2014	2014-2015	8.64728	6.11006	6.91046	3.42061	1.4738	6.79767	2.76671	5.33896	4.01378	3.06028
GID6932513	2012-2013	2013-2014	2014-2015	8.27772	6.43744	6.64835	4.0099	2.11034	6.17714	2.67072	5.82916	4.053	3.09038
GID6932534	2012-2013	2013-2014	2014-2015	7.59467	5.93446	6.41701	4.17731	2.37573	5.94946	2.62608	5.91132	2.96429	3.10619
GID6932731	2012-2013	2013-2014	2014-2015	7.85911	6.36683	5.86802	3.85214	2.25996	6.62316	2.4233	5.78051	2.88933	2.83177
GID6933104	2012-2013	2013-2014	2014-2015	8.32011	6.46907	6.64181	4.24478	2.51573	7.58182	3.03145	6.66939	4.68644	3.45118
GID6933105	2012-2013	2013-2014	2014-2015	8.54073	6.61937	5.51133	3.68898	2.01573	7.51485	2.51731	6.47697	3.62511	3.12151
GID6933186	2012-2013	2013-2014	2014-2015	9.07667	6.83891	6.33605	4.20493	2.42174	6.47704	3.0645	6.80341	5.01256	3.46837
GID6933188	2012-2013	2013-2014	2014-2015	8.03208	5.89466	5.95043	3.88405	2.4043	6.81143	2.38626	4.38677	4.03576
GID6933205	2012-2013	2013-2014	2014-2015	7.80448	5.48395	6.12426	3.96068	2.69853	6.20057	2.42123	5.84864	4.17843	3.44274
GID6933214	2012-2013	2013-2014	2014-2015	7.36164	5.21758	4.9558	3.64446	2.30622	5.68122	2.96364	4.22394	3.469	2.9063
GID6933221	2012-2013	2013-2014	2014-2015	8.41283	6.92517	6.54003	3.16381	1.66199	7.31441	2.11989	6.26181	3.37568	3.02252
GID6933225	2012-2013	2013-2014	2014-2015	8.33306	6.24809	6.2294	4.17497	2.30302	7.09863	2.50903	5.58635	3.39103	3.24555
GID6933227	2012-2013	2013-2014	2014-2015	8.93166	6.64764	6.65891	3.66455	2.3543	7.12542	2.85352	7.04936	4.47479	3.39387
GID6933231	2012-2013	2013-2014	2014-2015	8.134	6.28454	6.59499	3.68762	2.34917	6.89476	2.85055	5.66651	3.67983	3.32786
GID6933237	2012-2013	2013-2014	2014-2015	8.18258	6.65954	6.52689	3.97705	2.38186	6.93866	1.75531	5.64012	3.01423	3.52993
GID6933256	2012-2013	2013-2014	2014-2015	8.22746	6.52041	6.32976	3.37438	1.71391	6.90667	2.08269	6.42882	3.35446	3.23804
GID6933262	2012-2013	2013-2014	2014-2015	8.10397	6.15497	5.61922	3.25288	1.63471	6.71588	2.68934	4.60171	4.18559	3.14488
GID6933282	2012-2013	2013-2014	2014-2015	8.10085	5.76806	5.42264	4.00288	2.54753	6.76647	2.49961	4.61621	3.8749	3.21189
GID6933301	2012-2013	2013-2014	2014-2015	8.02473		5.28589	3.59067	2.04753	5.72555	2.88279	4.01742	4.14801	2.92126
GID6933385	2012-2013	2013-2014	2014-2015	8.72286	6.36032	6.23233	3.69559	2.00201	6.43388	2.56509	6.10904	3.8527	3.05711
GID6933391	2012-2013	2013-2014	2014-2015	7.72686	5.44663	5.49102	4.16657	2.74817	4.73597	2.78012	5.51527	3.17115	2.80037
GID6933400	2012-2013	2013-2014	2014-2015	9.10491	6.9816	6.41182	4.27594	2.58791	7.32451	2.57699	6.13997	4.0626	3.35037
GID6933443	2012-2013	2013-2014	2014-2015	9.2325	7.34665	6.75571	3.6827	1.63195	7.2181	2.65307	6.1271	4.39257	3.3699
GID6933445	2012-2013	2013-2014	2014-2015	8.354	6.45231	5.90557	4.00487	2.16464	6.58566	2.58239	4.65318	3.22912	2.92916
GID6933491	2012-2013	2013-2014	2014-2015	8.9856	5.99174	5.69303	3.62169	2.58195	5.72331	2.66423	5.75318	3.15403	3.32225
GID6933511	2012-2013	2013-2014	2014-2015	8.83943	6.53862	5.67537	3.42973	2.01785	6.71512	2.12777	6.6522	3.91515	3.18321
GID6933732	2012-2013	2013-2014	2014-2015	7.71031	5.50556	5.96432	3.48799	1.58825	6.29556	2.80524	4.78164	4.3931	2.71633
GID6933747	2012-2013	2013-2014	2014-2015	8.05022	5.90958	5.66061	3.84141	2.06225	6.178	1.51282	5.50409	2.3075	3.27004
GID6933774	2012-2013	2013-2014	2014-2015	8.20532	6.1447	5.98711	3.57579	1.97458	5.95405	2.66833	4.8643	4.4385	3.01686
GID6933864	2012-2013	2013-2014	2014-2015	8.33006	6.5383	6.44808	3.62861	1.97525	6.51506	2.08277	5.71823	3.84466	3.34686
GID6933872	2012-2013	2013-2014	2014-2015	8.13663	6.37015	5.95634	4.0929	2.39625	6.40643	2.96744	6.36358	4.2516	3.36071
GID6933876	2012-2013	2013-2014	2014-2015	9.03532	6.26375	6.29081	3.50957	2.36791	6.85509	2.56193	5.21978	4.16478	3.08088
GID6933877	2012-2013	2013-2014	2014-2015	8.92465	6.4825	6.57457	3.80867	2.63925	6.77027	2.48083	5.98869	4.76821	3.34122
GID6933929	2012-2013	2013-2014	2014-2015	8.38881	6.08117	6.37687	4.02392	2.3075	6.4283	2.28141	4.66391	3.63659	3.18093
GID6933956	2012-2013	2013-2014	2014-2015	8.84456	6.6407	6.74268	4.06409	1.54916	6.70806	2.21816	6.4974	3.67866	3.38238
GID6933957	2012-2013	2013-2014	2014-2015	8.17397	5.89814	6.21163	3.73002	2.39468	6.3405	2.32679	6.77982	4.06837	3.40593
GID6933959	2012-2013	2013-2014	2014-2015	8.11821	5.78876	6.39966	3.85799	2.32609	6.11655	2.21147	5.75283	3.65424	3.15703
GID6933962	2012-2013	2013-2014	2014-2015	8.62115	6.23593	6.24696	3.94653	2.3857	6.12994	2.10804	5.42347	3.6586	2.79179
GID6933963	2012-2013	2013-2014	2014-2015	8.15061	6.5834	6.07716	3.98969	2.01263	6.41565	2.43245	6.67563	4.14746	3.31306
GID6933996	2012-2013	2013-2014	2014-2015	8.01283	5.15186	5.16149	4.01499	2.12609	6.47071	2.75908	6.59888	3.56429	3.18031
GID6934005	2012-2013	2013-2014	2014-2015	7.93161	5.40409	5.40308	4.01871	2.37416	5.13366	2.81489	4.41706	3.29518	2.60208
GID6934008	2012-2013	2013-2014	2014-2015	7.80655	5.78281	6.31305	3.54549	2.08506	5.95434	2.59539	5.62624	4.12497	2.98671
GID6934009	2012-2013	2013-2014	2014-2015	8.2995	5.56034	6.59682	3.54624	2.23122	5.96997	2.64599	5.51612	3.97839	2.75209
GID6934014	2012-2013	2013-2014	2014-2015	8.12944	5.30141	6.21163	3.6571	2.13891	6.14036	2.89301	4.90229	3.8898	2.88906
GID6934056	2012-2013	2013-2014	2014-2015	8.15233	5.7962	5.70793	3.47704	1.70686	5.21476	2.45775	4.23105	3.94262	2.49482
GID6934114	2012-2013	2013-2014	2014-2015	8.31739	6.34185	6.2109	3.77558	2.04487	6.75399	2.45854	5.77318	3.58941	3.11031
GID6934116	2012-2013	2013-2014	2014-2015	8.13165	6.67295	6.66902	3.80906	1.99167	6.91247	1.72194	4.7848	3.2469	3.22721
GID6934117	2012-2013	2013-2014	2014-2015	8.58245	6.31804	7.09295	3.62603	2.02756	6.83212	2.34396	4.78061	3.64788	3.08236
GID6934140	2012-2013	2013-2014	2014-2015	7.85081	5.29795	5.83825	3.8113	2.38526	6.2406	2.27104	6.27276	3.87541	2.88194
GID6934183	2012-2013	2013-2014	2014-2015	10.1579	6.4542	6.84338	3.24135	0.683334	6.76069	2.04411	6.5033	3.64918	3.06511
GID6934232	2012-2013	2013-2014	2014-2015	9.95119	7.1097	6.39665	3.87305	1.91795	6.77408	2.59396	6.60209	4.19222	3.63438
GID6934235	2012-2013	2013-2014	2014-2015	9.41331	5.47001	6.55602	3.53035	2.07142	6.57404	2.62115	5.95175	4.73789	3.31052
GID6934248	2012-2013	2013-2014	2014-2015	9.07505	6.05855	6.88194	3.59285	1.98552	6.76898	2.42993	5.55113	4.04028	3.2695
GID6934311	2012-2013	2013-2014	2014-2015	8.86884	6.20959	5.84491	3.4991	2.35026	6.03832	2.37487	5.92942	4.40596	3.13367
GID6934335	2012-2013	2013-2014	2014-2015	9.13496	5.88146	7.10645	3.92842	2.22654	6.3099	1.76401	5.4595	2.77203	3.61058
GID6934340	2012-2013	2013-2014	2014-2015	8.67174	6.12998	6.64035	3.64568	2.4009	6.62165	2.46416	5.71535	4.30241	3.01966
GID6934347	2012-2013	2013-2014	2014-2015	8.90075	6.40453	6.34975	3.29449	2.00667	6.71466	2.5155	4.29595	3.94737	2.68376
GID6934380	2012-2013	2013-2014	2014-2015	9.59885	6.40899	5.79135	3.16651	1.15411	6.59264	2.76252	5.7129	3.78958	2.66174
GID6934386	2012-2013	2013-2014	2014-2015	8.93157	6.24902	5.40958	2.99538	1.25026	6.48921	2.75955	5.7235	3.83515	2.59204
GID6934387	2012-2013	2013-2014	2014-2015	9.75351	5.96979	6.32068	2.83846	0.939341	6.25788	3.01607	5.0531	4.42834	2.65612
GID6934425	2012-2013	2013-2014	2014-2015	9.02752	6.11116	5.83065	3.72983	1.67652	6.39627	2.90967	4.21672	4.21674	3.13313
GID6934505	2012-2013	2013-2014	2014-2015	8.76487	6.05535	6.45173	4.44784	2.92267	4.68943	3.12842	6.01683	3.49824	3.16124
GID6934550	2012-2013	2013-2014	2014-2015	8.18712	5.38422	6.69903	4.1651	2.56819	5.88214	2.85833	5.78828	3.54432	2.89319
GID6934570	2012-2013	2013-2014	2014-2015	8.44988	5.6841	5.86084	3.81343	2.55483	5.89895	3.32674	4.08665	4.14998	2.75024
GID6934656	2012-2013	2013-2014	2014-2015	9.08765	6.53306	6.88078	3.76581	2.3215	6.77023	3.01722	4.52751	4.45826	3.23617
GID6934657	2012-2013	2013-2014	2014-2015	8.38215	6.00776	6.22665	3.7353	2.52727	6.61249	2.77317	4.65322	4.5668	2.97588
GID6934658	2012-2013	2013-2014	2014-2015	7.92971	6.00032	5.59132	3.66611	2.15996	5.92499	2.39742	5.54809	3.39475	2.8613
GID6934667	2012-2013	2013-2014	2014-2015	8.65254	5.56134	6.12408	3.84468	2.4965	6.14076	2.59088	4.04758	3.33621	2.79359
GID6934699	2012-2013	2013-2014	2014-2015	8.7093	6.5286	6.41696	3.17504	1.59522	6.80743	2.60576	4.74026	3.96584	2.67748
GID6934851	2012-2013	2013-2014	2014-2015	9.70004	7.21912	5.67109	3.75478	2.55123	7.08195	2.7706	5.7897	4.75799	3.45834
GID6934878	2012-2013	2013-2014	2014-2015	10.0161	6.58143	6.5332	4.0612	2.55098	6.75311	3.28805	4.5781	4.21086	3.60871
GID6934881	2012-2013	2013-2014	2014-2015	8.68898	6.00925	6.26198	3.66462	2.3497	6.30743	2.80144	5.60063	4.01247	3.27493
GID6934889	2012-2013	2013-2014	2014-2015	9.26595	6.44452	7.02323	3.63411	1.0856	6.70996	2.25085	5.42465	3.81773	3.14919
GID6934920	2012-2013	2013-2014	2014-2015	9.0319	6.57806	6.7251	3.96061	2.68605	7.34689	2.29929	6.19425	3.91011	3.93762
GID6934953	2012-2013	2013-2014	2014-2015	9.78309	6.62376	7.09116	3.81762	2.3	7.06406	2.85812	5.71678	3.51088	3.05698
GID6934954	2012-2013	2013-2014	2014-2015	9.79261	6.80903	6.01994	4.0825	1.74359	7.49709	3.1721	6.04458	4.61113	3.55188
GID6934956	2012-2013	2013-2014	2014-2015	8.9222	6.20189	5.72706	4.05646	1.80897	6.84382	2.96303	6.09041	3.88814	3.41369
GID6934973	2012-2013	2013-2014	2014-2015	9.54264	6.3135	5.83931	3.45081	1.34807	7.08043	2.26957	5.16387	3.59103	3.26156
GID6934982	2012-2013	2013-2014	2014-2015	9.18598	6.95338	6.54415	3.8511	1.5282	6.75453	2.66392	5.71664	3.99474	3.24885
GID6935036	2012-2013	2013-2014	2014-2015	8.37589	5.70707	6.1202	3.58613	2.47168	5.088	2.80879	4.94487	4.51207	2.83713
GID6935075	2012-2013	2013-2014	2014-2015	8.83593	6.37894	6.05467	3.7647	2.43771	6.48234	2.57442	5.13764	4.28739	3.23584
GID6935086	2012-2013	2013-2014	2014-2015	9.06747	6.36941	4.98676	3.83662	2.52174	6.75681	2.82789	4.91622	3.87093	2.7883
GID6935205	2012-2013	2013-2014	2014-2015	8.9496	6.36975	7.26379	3.82923	2.27953	6.27977	2.25324	5.78163	3.88952	2.94047
GID6935215	2012-2013	2013-2014	2014-2015	8.97248	6.3504	6.49342	3.54054	2.51415	6.07441	2.40801	5.32811	3.98272	3.09216
GID6935264	2012-2013	2013-2014	2014-2015	8.0839	6.00323	5.99715	4.01628	2.21218		2.43922	6.13392	2.47328	2.63007
GID6935268	2012-2013	2013-2014	2014-2015	9.49762	6.45412	6.73447	3.71271	2.21218	6.45617	2.36556	5.6811	3.67772	2.91189
GID6935273	2012-2013	2013-2014	2014-2015	8.0985	5.65591	5.74055	3.96904	2.24084	4.71488	2.69496	5.16158	3.07237	2.3223
GID6935282	2012-2013	2013-2014	2014-2015	9.20198	6.25487	6.6887	3.92663	2.25495	6.76622	2.1786	5.2081	4.14494	2.85247
GID6935291	2012-2013	2013-2014	2014-2015	7.84647	6.56588	6.56106	4.17514	1.87995	6.62485	2.55806	5.21041	3.79685	3.04651
GID6935639	2012-2013	2013-2014	2014-2015	9.73813	6.74955	6.78679	3.69292	2.09231	7.12516	3.01962	6.06978	4.11202	3.25552
GID6935647	2012-2013	2013-2014	2014-2015	9.91564	6.94896	6.28309	3.63339	2.21667	7.24941	3.04194	6.24189	4.09406	3.25246
GID6935652	2012-2013	2013-2014	2014-2015	9.3805	6.59182	6.87226	3.77104	2.54295	7.36102	2.65281	6.72084	4.13469	3.21873
GID6935656	2012-2013	2013-2014	2014-2015	9.60769	7.06801	6.31728	3.76732	2.23783	7.24197	3.18926	6.50173	3.82069	3.43752
GID6935815	2012-2013	2013-2014	2014-2015	8.62291	5.92073	6.59817	3.72706	1.80211	7.09123	2.92509	5.0711	3.89706	2.72761
GID6935817	2012-2013	2013-2014	2014-2015	8.4486	5.55317	5.93436	3.65191	2.53672	6.3018	2.68997	5.43953	4.34179	2.60649
GID6935848	2012-2013	2013-2014	2014-2015	8.68773	6.19154	6.83556	4.03433	2.52912	6.81463	2.09034	5.58878	3.66534	2.89461
GID6935864	2012-2013	2013-2014	2014-2015	8.66142	6.15284	5.80023	3.42644	1.68938	6.23576	2.72129	5.05032	3.93621	3.13889
GID6935867	2012-2013	2013-2014	2014-2015	9.5319	6.32546	5.17516	3.67272	1.80925	6.72237	2.75254	5.82497	3.68443	3.22827
GID6935869	2012-2013	2013-2014	2014-2015	8.91175	5.87457	6.09026	2.91528	1.38297	6.21493	2.9393	4.61097	3.85753	2.80331
GID6935895	2012-2013	2013-2014	2014-2015	8.83324	6.3143	6.52673	3.67049	2.33746	6.71642	2.25924	6.0232	4.09462	2.98909
GID6935896	2012-2013	2013-2014	2014-2015	8.70234	5.88424	6.29653	3.70843	2.3413	6.82654	2.92219	5.64059	3.91593	2.60322
GID6935925	2012-2013	2013-2014	2014-2015	9.67644	6.2631	6.29964	3.7929	0.982546	7.26719	2.12363	6.02676	3.20679	3.1292
GID6935926	2012-2013	2013-2014	2014-2015	9.8982	6.5384	5.78796	3.62549	1.25498	7.03654	2.21366	4.9458	3.47372	3.1211
GID6935928	2012-2013	2013-2014	2014-2015	10.3855	6.48781	6.48084	3.69171	1.80755	6.84234	1.86768	5.68624	3.58652	3.32915
GID6935930	2012-2013	2013-2014	2014-2015	9.88415	6.47962	6.3156	3.84944	1.59729	6.83118	2.29401	5.85931	3.64586	3.14603
GID6935931	2012-2013	2013-2014	2014-2015	9.94759	5.92605	6.12187	3.74974	1.22998	6.84457	2.13032	5.47566	3.87293	3.44308
GID6935935	2012-2013	2013-2014	2014-2015	9.79446	6.36578	6.71332	3.53025	1.30819	7.073	2.18241	5.03728	3.67484	3.37384
GID6935936	2012-2013	2013-2014	2014-2015	8.84923	6.02575	5.89395	3.60465	1.63062	6.323	2.60726	4.87115	3.13612	3.13899
GID6935950	2012-2013	2013-2014	2014-2015	8.71032	6.10239	5.05862	4.15525	2.02742	7.27463	2.36544	5.84516	3.41388	3.61341
GID6935963	2012-2013	2013-2014	2014-2015	9.34775	5.99525	6.2136	3.60093	1.53062	7.12136	1.62065	5.85279	4.05318	3.53513
GID6935973	2012-2013	2013-2014	2014-2015	9.11926	5.70992	5.47841	3.95345	1.5705	6.83797	3.11621	5.34949	3.48976	3.05931
GID6935992	2012-2013	2013-2014	2014-2015	9.49032	5.96885	6.23966	3.81283	2.08781	7.44363	2.72186	5.42918	4.73188	3.55562
GID6936052	2012-2013	2013-2014	2014-2015	7.78504	5.23765	6.03121	3.96695	2.48646	6.69083	2.34974	5.81569	3.39855	3.57711
GID6936106	2012-2013	2013-2014	2014-2015	9.21534	5.94747	6.89275	4.13585	2.29031	7.76747	2.10495	4.86754	4.03541	3.2808
GID6936147	2012-2013	2013-2014	2014-2015	8.17043	5.59677	5.3804	3.946	2.39691	5.36166	1.79114	4.81843	2.17274	3.17881
GID6936157	2012-2013	2013-2014	2014-2015	7.90048	5.19052	5.51829	3.88946	2.53024	5.02237	1.6401	4.67912	2.49757	2.64009
GID6936362	2012-2013	2013-2014	2014-2015	7.94417	5.91759	6.7632	3.79903	2.30837	7.08677	2.35907	4.88335	3.64038	3.5054
GID6936439	2012-2013	2013-2014	2014-2015	8.73775	6.30598	5.82075	3.68593	2.09747	6.34645	2.43497	5.27859	4.01911	3.07387
GID6936466	2012-2013	2013-2014	2014-2015	8.98687	6.18324	5.86184	3.60023	2.05518	7.76911	2.3439	5.63668	3.20144	3.19539
GID6936523	2012-2013	2013-2014	2014-2015	8.43066	5.58949	5.06839	3.85618	2.91095	5.11881	2.90045	5.00671	3.28416	3.00717
GID6936526	2012-2013	2013-2014	2014-2015	8.85829	5.55898	5.59916	3.35693	2.60326	5.89485	2.44658	4.91015	3.7225	2.34401
GID6936530	2012-2013	2013-2014	2014-2015	9.27962	5.73979	5.24474	3.92687	2.87505	4.89783	2.93839	5.80566	3.35213	2.64417
GID6936792	2012-2013	2013-2014	2014-2015	8.45135	5.81987	6.41747	3.52505	2.14551	6.26563	1.40248	4.87772	2.94467	3.03507
GID6936795	2012-2013	2013-2014	2014-2015	8.66585	5.82879	6.24198	3.76835	2.48141	6.07962	1.10932	5.33265	2.9297	2.98462
GID6936812	2012-2013	2013-2014	2014-2015	8.01747	5.76257	6.59411	4.01537	2.51474	4.60269	2.32956	5.51271	3.37911	2.4795
GID6936896	2012-2013	2013-2014	2014-2015	8.23486	6.32403	6.01587	3.57928	2.82158	6.145	2.37004	5.5093	3.11225	3.19052
GID6937035	2012-2013	2013-2014	2014-2015	8.50762	6.1157	6.5059	4.14178	2.56837	6.5706	2.62748	6.27472	3.79573	2.90705
GID6937070	2012-2013	2013-2014	2014-2015	7.8185	5.42522	5.42783	4.04283	2.34786		2.32689	5.78937	3.65885	2.92578
GID6937092	2012-2013	2013-2014	2014-2015	8.94949	6.74814	7.40162	3.71619	2.6876	7.03265	2.82168	5.45447	3.43685	3.17249
GID6937136	2012-2013	2013-2014	2014-2015	8.00532	5.55469	6.28709	3.92006	2.24978	5.92774	2.3946	5.16814	3.51704	2.45463
GID6937384	2012-2013	2013-2014	2014-2015	9.13448	5.51598	6.67085	3.70705	2.59113	5.98983	2.86813	5.73605	4.36836	2.99018
GID6937398	2012-2013	2013-2014	2014-2015	9.33518	6.87312	6.28452	4.20036	2.61677	6.41245	2.8101	6.17903	4.28088	3.23312
GID6937400	2012-2013	2013-2014	2014-2015	9.59275	6.46538	6.51586	3.97938	2.72703	6.14682	2.7729	6.31049	3.74406	2.91978
GID6937507	2012-2013	2013-2014	2014-2015	9.61229	6.33316	6.22037	3.69344	2.26319	5.87972	2.3596	5.14676	3.48988	2.67074
GID6937509	2012-2013	2013-2014	2014-2015	8.26499	5.52364	6.31495	3.54463	2.5555	6.39088	2.81571	6.21045	3.49413	2.67259
GID6937512	2012-2013	2013-2014	2014-2015	8.39706	6.08465	6.5896	3.57588	2.27986	5.98984	2.47568	5.7865	3.91613	3.07222
GID6937551	2012-2013	2013-2014	2014-2015	8.73072	6.56828	6.79131	3.66665	2.51127	7.0449	2.36109	5.58052	3.44635	3.1281
GID6937555	2012-2013	2013-2014	2014-2015	9.2205	6.83774	6.84945	3.95722	2.79858	6.8927	2.63975	6.35488	4.08462	2.98588
GID6937591	2012-2013	2013-2014	2014-2015	8.59442	6.86006	6.27053	3.76972	1.97679	7.01398	2.79005	5.81404	4.01139	2.89115
GID6937748	2012-2013	2013-2014	2014-2015	8.02241	5.64206	6.13492	3.60157	2.21397	6.34806	2.56833	5.36775	4.15494	2.5543
GID6937856	2012-2013	2013-2014	2014-2015	7.63503	6.68665	6.30876	3.80295	2.10727	6.0349	2.63833	6.38153	3.82152	2.83898
GID6937863	2012-2013	2013-2014	2014-2015	8.1139	6.42474	6.26888	3.66158	2.28291	6.18966	2.87494	6.24965	4.71458	3.08052
GID6937864	2012-2013	2013-2014	2014-2015	8.06097	6.59216	6.21303	3.52691	2.14958	6.40693	2.92628	6.13957	4.63426	2.59904
GID6937867	2012-2013	2013-2014	2014-2015	8.04206	5.82132	6.31332	3.76277	2.94958	4.523	2.67404	5.58231	3.15645	3.21674
GID6937870	2012-2013	2013-2014	2014-2015	7.95172	5.94632	6.40677	3.41381	2.43611	5.92553	2.87791	5.57144	4.09926	3.22635
GID6937922	2012-2013	2013-2014	2014-2015	9.51617	6.8176	7.14637	4.22706	2.84958	6.52449	2.26631	6.53057	3.38707	3.23966
GID6937970	2012-2013	2013-2014	2014-2015	8.3627	6.66884	7.0324	4.12895	2.18855	6.32371	2.23025	5.72403	3.71105	2.69699
GID6938072	2012-2013	2013-2014	2014-2015	7.8574	5.02896	6.2267	4.11183	2.3488	5.07371	2.16329	4.6213	3.00374	2.86796
GID6938098	2012-2013	2013-2014	2014-2015	7.80336	5.66065	5.75149	3.92731	2.32509	5.33636	1.99215	5.0631	2.88271	2.50673
GID6938585	2012-2013	2013-2014	2014-2015	8.84231	6.41097	6.62051	4.16732	2.28141	6.81183	3.03594	6.34795	4.09655	3.32855
GID6938628	2012-2013	2013-2014	2014-2015	8.05202	6.32472	6.17276	4.03755	2.6055	7.12187	2.70354	5.80328	3.48219	3.81853
GID6938671	2012-2013	2013-2014	2014-2015	8.70833	7.27775	5.74698	3.83836	2.43001	7.41612	2.67486	5.44189	3.45627	3.07174
GID6938691	2012-2013	2013-2014	2014-2015	8.12175	6.33802	5.99655	4.03405	2.51719	6.32981	2.56549	5.31726	4.69444	2.8006
GID6938711	2012-2013	2013-2014	2014-2015	8.62339	5.85007	5.71439	3.82398	2.67366	6.73523	2.21926	5.68748	3.62822	3.37792
GID6938713	2012-2013	2013-2014	2014-2015	7.70734	6.39248	6.28135	3.7838	2.63392	6.26499	2.62104	5.7967	4.0326	3.66783
GID6938714	2012-2013	2013-2014	2014-2015	7.53944	6.38206	5.06995	4.02115	2.782	6.1757	2.76688	5.39929	4.06408	3.34514
GID6938721	2012-2013	2013-2014	2014-2015	7.84872	6.34118	6.50636	3.6811	2.48379	6.41429	2.89511	5.15039	3.84561	3.24115
GID6938726	2012-2013	2013-2014	2014-2015	8.25482	6.21052	6.56066	3.8136	1.74364	7.1131	2.79194	5.11083	4.62013	3.17157
GID6938728	2012-2013	2013-2014	2014-2015	8.57321	6.37272	5.39542	3.55765	2.13723	6.36682	3.03896	5.73975	4.04519	3.34453
GID6938732	2012-2013	2013-2014	2014-2015	7.89589	6.40546	5.7618	3.60601	2.5212	6.12873	2.51813	5.63931	3.85261	3.3564
GID6938774	2012-2013	2013-2014	2014-2015	7.74658	6.07659	5.9806	3.6447	2.19428	7.21281	3.06723	6.33664	4.55032	3.54237
GID6938783	2012-2013	2013-2014	2014-2015	8.04159	6.85115	7.5863	4.07923	2.318	7.04763	2.58509	7.2568	3.9607	3.42367
GID6938799	2012-2013	2013-2014	2014-2015	7.58665	6.06767	6.07975	3.86122	2.16415	6.33334	2.03003	5.88972	3.21383	3.42461
GID6938802	2012-2013	2013-2014	2014-2015	7.56718	6.21275	6.10254	3.93488	2.30197	5.5506	2.66694	6.31507	3.98803	3.37528
GID6938803	2012-2013	2013-2014	2014-2015	7.15589	6.30427	6.05809	4.00705	2.543	4.46801	2.41694	6.14922	2.65095	3.19756
GID6938834	2012-2013	2013-2014	2014-2015	7.54483	6.40055	5.63361	4.14054	2.34423	6.38995	2.76734	6.35209	3.44829	3.67031
GID6938837	2012-2013	2013-2014	2014-2015	7.63214	6.34623	5.74244	3.91881	2.27884	6.11986	3.0419	5.6073	3.99963	3.18698
GID6938855	2012-2013	2013-2014	2014-2015	7.28993	6.57332	5.51833	4.00922	2.40366	6.28482	2.80732	5.66545	3.63905	2.83546
GID6938886	2012-2013	2013-2014	2014-2015	7.78344	6.23924	6.10978	4.04494	2.6261	7.15238	3.07889	5.95628	3.93339	3.04563
GID6938888	2012-2013	2013-2014	2014-2015	7.72645	6.42153	5.94739	3.78452	2.58956	6.95149	2.93306	5.50071	3.75445	3.35819
GID6938891	2012-2013	2013-2014	2014-2015	7.44952	6.22511	6.25793	4.17514	2.69149	6.8064	2.84526	5.94818	3.73756	3.01053
GID6938934	2012-2013	2013-2014	2014-2015	7.71791	6.07686	6.14527	3.94625	2.81591	5.89083	2.60046	5.30628	3.64118	3.1613
GID6938938	2012-2013	2013-2014	2014-2015	7.84357	6.56644	5.57376	3.7833	2.48899	6.18101	3.16594	5.36889	4.34618	3.07521
GID6938939	2012-2013	2013-2014	2014-2015	7.43223	6.61927	5.80225	3.96932	2.60501	6.18993	2.91296	5.46192	4.1948	2.8253
GID6938947	2012-2013	2013-2014	2014-2015	7.54368	6.07983	6.11564	4.22824	2.71719	6.54782	2.66296	5.99181	3.49303	3.16807
GID6938973	2012-2013	2013-2014	2014-2015	8.17756	6.95948	5.92345	3.80089	2.13379	6.32872	2.26937	5.71956	3.7441	3.25484
GID6939837	2012-2013	2013-2014	2014-2015	7.54771	5.70345	5.45229	3.87072	2.54009	6.07975	1.93983	5.07854	3.40734	3.15236
GID6939839	2012-2013	2013-2014	2014-2015	7.35101	5.85151	6.01126	3.9548	2.77278	6.5299	2.04028	5.30095	3.41033	3.00874
GID6939840	2012-2013	2013-2014	2014-2015	7.46262	5.82904	5.99584	4.03086	2.43168	6.68342	2.28496	6.0978	4.36611	3.07482
GID6939842	2012-2013	2013-2014	2014-2015	7.51995	6.15419	6.77601	4.13874	2.36566	6.44383	2.04612	6.53392	5.47249	3.3673
GID6939864	2012-2013	2013-2014	2014-2015	8.05307	6.0649	6.51914	4.09782	2.62527	6.51898	2.26561	5.78393	2.83579	3.34733
GID6939896	2012-2013	2013-2014	2014-2015	8.07035	5.85076	6.42803	3.90735	2.48947	5.96859	2.46098	6.2251	2.90285	3.53178
GID6939899	2012-2013	2013-2014	2014-2015	8.04696	6.36043	6.68672	4.00258	2.36319	6.35475	1.7772	5.86372	3.69802	3.54331
GID6939900	2012-2013	2013-2014	2014-2015	7.7445	6.28231	6.51464	3.9252	2.41575	6.34954	1.6961	5.41339	3.30972	3.19641
GID6939902	2012-2013	2013-2014	2014-2015	7.76131	6.27115	6.39727	3.76077	2.44716	6.48422	1.68196	5.79125	3.40453	3.35778
GID6939903	2012-2013	2013-2014	2014-2015	7.68257	5.94972	6.45539	3.54648	2.50678	6.53035	1.78538	5.4082	3.3098	3.04242
GID6939917	2012-2013	2013-2014	2014-2015	7.56729	6.10825	6.33605	4.0085	2.26084	5.70621	2.72	6.24352	3.82571	3.30064
GID6939919	2012-2013	2013-2014	2014-2015	7.83802	6.51892	5.4212	4.01449	2.66062	6.27588	2.63657	5.87346	3.00721	3.46447
GID6939929	2012-2013	2013-2014	2014-2015	7.92762	6.52332	6.60683	3.97164	2.41923	6.56257	1.86184	6.28467	3.49201	3.49298
GID6939941	2012-2013	2013-2014	2014-2015	7.90535	5.48692	6.52946	3.57401	2.0305	6.02142	2.14104	5.34891	3.98088	3.12186
GID6689268	2012-2013	2013-2014		8.33809	6.07135	6.67958	3.19022	1.11602	6.31623	1.16513
GID6689482	2012-2013	2013-2014		7.97526	6.00885	6.82317	3.6307	1.89166	7.27903	1.53789
GID6689556	2012-2013	2013-2014		8.66298	4.77671	6.19183	3.1426	2.24807	6.04912	2.47167
GID6861787	2012-2013	2013-2014		8.13229	5.81951	6.70793	3.87436	2.20925	7.22163	2.01817
GID6861833	2012-2013	2013-2014		8.00045	5.95358	6.11788	3.77206	1.53832	7.95618	2.49342
GID6861885	2012-2013	2013-2014		8.16629	5.9815	5.45562	3.75851	2.09037	7.06863	2.81636
GID6861967	2012-2013	2013-2014		7.74978	5.45094	5.05219	3.75776	2.08152	5.2441	2.17656
GID6862002	2012-2013	2013-2014		7.28421	5.77163	5.63567	4.29868	2.76357	5.40481	2.42061
GID6862015	2012-2013	2013-2014		7.81214	6.65481	5.55362	3.49809	2.19114	6.4569	2.56346
GID6862028	2012-2013	2013-2014		9.57133	6.28204	6.51601	4.16996	2.36485	7.19202	2.10885
GID6862745	2012-2013	2013-2014		8.15057	5.55469	5.63182	3.42006	2.04658	6.23875	2.07168
GID6862771	2012-2013	2013-2014		8.12641	5.41257	5.94065	3.59789	2.05042	5.70155	1.96826
GID6862787	2012-2013	2013-2014		8.41232	6.49665	6.25746	3.71396	1.55042	6.80051	1.62302
GID6863318	2012-2013	2013-2014		7.52586	6.04207	5.97986	3.78154	2.04277	6.89122	2.64288
GID6863412	2012-2013	2013-2014		7.51939	5.82034	5.834	3.61413	1.60687	6.57351	2.31699
GID6863491	2012-2013	2013-2014		8.92661	6.78117	7.63115	3.63516	1.71923	7.60641	1.99548
GID6863517	2012-2013	2013-2014		8.05357	6.38653	5.93263	4.10076	2.61854	6.60204	2.96033
GID6863533	2012-2013	2013-2014		8.14949	6.57763	6.01196	3.77223	1.24615	7.8587	2.24428
GID6931301	2012-2013	2013-2014		7.88386	6.42368	6.36764	3.64395	1.84716	6.71859	1.10681
GID6931305	2012-2013	2013-2014		7.02491	5.90731	5.87761	3.69306	2.39909	5.68437	2.32631
GID6931327	2012-2013	2013-2014		7.386	5.60969	5.55852	3.50556	2.49203	5.76323	2.34714
GID6931346	2012-2013	2013-2014		7.98177	6.85223	6.75033	3.73458	2.19872	6.92129	2.72498
GID6931374	2012-2013	2013-2014		7.67615	5.39911	5.17597	3.22863	1.61603	6.67724	1.79715
GID6931424	2012-2013	2013-2014		7.76974	6.06656	6.34176	4.06114	2.67518	6.65597	2.4742
GID6931426	2012-2013	2013-2014		8.0808	6.57621	6.431	3.92272	2.39323	6.61374	2.6015
GID6931449	2012-2013	2013-2014		8.42348	6.37085	5.94667	3.66305	2.13105	7.01999	2.40135
GID6931471	2012-2013	2013-2014		8.61459	6.38066	6.97999	4.27578	2.10819	7.36987	1.84684
GID6931494	2012-2013	2013-2014		7.51175	6.10501	4.65733	4.19081	2.44742	5.58053	1.78064
GID6931531	2012-2013	2013-2014		7.74597	5.96215	5.22371	4.26893	2.31473	4.82309	2.35505
GID6931568	2012-2013	2013-2014		8.55149	6.59331	6.59532	3.98481	2.24928	7.46241	1.88917
GID6931587	2012-2013	2013-2014		8.16266	6.62654	6.65048	3.64541	1.73088	7.46136	2.67284
GID6931606	2012-2013	2013-2014		8.33351	6.44127	7.18723	4.10821	1.62832	7.7188	2.02775
GID6931608	2012-2013	2013-2014		8.1006	7.12951	5.99065	3.80017	2.00524	6.75154	2.27403
GID6931630	2012-2013	2013-2014		7.71003	6.26344	5.57926	3.81952	2.73537	5.42416	2.57686
GID6931644	2012-2013	2013-2014		8.4545	6.38783	5.20024	3.54308	2.28145	6.8085	2.56369
GID6931645	2012-2013	2013-2014		8.32055	6.56714	6.18087	3.75736	1.65901	7.18201	2.10759
GID6931663	2012-2013	2013-2014		8.43657	6.02696	5.84126	3.28266	0.869907	6.20359	2.41562
GID6931889	2012-2013	2013-2014		6.95514	5.70424	5.96117	3.4647	2.28824	6.25735	2.23537
GID6932009	2012-2013	2013-2014		8.17318	6.75037	6.53667	3.95726	2.39914	6.81688	1.93775
GID6932074	2012-2013	2013-2014		8.11071	6.2444	5.98481	3.14158	1.68857	6.48908	1.77141
GID6932132	2012-2013	2013-2014		8.15255	5.10452	5.86173	3.17655	1.88921	6.43179	1.74909
GID6932185	2012-2013	2013-2014		8.87251	6.12907	7.05147	3.78071	2.38344	6.99429	2.82721
GID6932249	2012-2013	2013-2014		7.87405	5.93435	6.20897	3.46874	2.26255	5.40799	2.53148
GID6932285	2012-2013	2013-2014		8.47623	6.11739	6.30812	3.04909	2.33114	6.60368	2.6721
GID6932287	2012-2013	2013-2014		8.40642	6.40831	7.06253	3.45162	2.21447	6.83433	2.2532
GID6932359	2012-2013	2013-2014		8.60088	6.8623	6.90643	3.42746	2.64538	7.19181	2.71193
GID6932403	2012-2013	2013-2014		7.73618	5.87048	5.81469	3.55395	1.97743	6.38898	2.53484
GID6932500	2012-2013	2013-2014		8.42242	6.06765	6.49109	3.36555	2.0488	6.46806	2.48174
GID6932505	2012-2013	2013-2014		8.18135	6.24547	6.14693	3.74576	1.90778	6.73815	2.24215
GID6932512	2012-2013	2013-2014		8.19658	6.30425	6.63696	3.79189	1.8597	6.58785	2.45867
GID6932540	2012-2013	2013-2014		8.57399	6.09666	6.61075	3.54264	1.98598	6.23889	1.90361
GID6932597	2012-2013	2013-2014		7.54492	6.07583	6.61531	4.27701	2.70778	5.58785	2.06805
GID6932619	2012-2013	2013-2014		8.27234	5.83699	6.33496	3.46898	1.91867	5.68458	1.48471
GID6932631	2012-2013	2013-2014		7.8464	6.01117	6.2213	3.76732	2.03047	6.76527	2.15395
GID6932658	2012-2013	2013-2014		8.1145	6.35269	6.1495	3.76211	2.10419	6.40738	2.85931
GID6932730	2012-2013	2013-2014		8.31794	6.56028	7.13412	4.09545	1.15675	6.80173	1.95083
GID6932734	2012-2013	2013-2014		7.50963	5.31623	4.49708	3.89083	2.19137	5.80173	2.63684
GID6932863	2012-2013	2013-2014		7.92445	7.39014	6.12393	3.63562	1.7569	6.47003	1.82932
GID6932911	2012-2013	2013-2014		8.76295	6.48836	6.70626	3.89307	1.6428	7.02137	2.15596
GID6932931	2012-2013	2013-2014		8.72865	6.68479	6.46695	3.68027	2.20178	7.26691	2.39778
GID6932961	2012-2013	2013-2014		8.89674	6.2577	6.62991	3.96747	2.12678	6.55485	2.17754
GID6932970	2012-2013	2013-2014		8.41604	6.68038	6.227	3.84672	2.01253	6.63985	1.93472
GID6933126	2012-2013	2013-2014		7.64901	6.61937	5.8817	2.93526	1.83945	5.5342	1.13636
GID6933145	2012-2013	2013-2014		7.61601	6.80538	7.0213	4.04166	2.34009		2.36999
GID6933147	2012-2013	2013-2014		8.21623	5.89392	6.18597	3.36457	2.52791	6.58554	1.71821
GID6933163	2012-2013	2013-2014		7.82385	6.07552	5.93719	3.86267	2.39995	6.40636	2.39188
GID6933172	2012-2013	2013-2014		7.65448	6.40587	5.91496	3.60523	2.08969	6.35948	2.06747
GID6933177	2012-2013	2013-2014		8.32562	6.7154	5.13035	3.97948	2.51212	6.40562	2.31673
GID6933187	2012-2013	2013-2014		8.01068	5.98623	5.72864	4.18484	2.532	5.51276	2.71256
GID6933191	2012-2013	2013-2014		7.27272	5.01073	5.94983	3.93464	2.60494	6.75414	2.45992
GID6933192	2012-2013	2013-2014		7.78379	6.49362	5.89308	4.03137	2.55686	6.21396	2.33418
GID6933201	2012-2013	2013-2014		8.17777	6.2213	5.70969	3.74268	2.41391	7.21321	2.90412
GID6933204	2012-2013	2013-2014		8.1715	6.0085	6.43848	3.69283	2.27289	7.13583	2.16156
GID6933212	2012-2013	2013-2014		8.5108	6.76445	6.7969	3.63926	1.44468	7.00042	2.53284
GID6933222	2012-2013	2013-2014		9.00136	6.62606	6.52808	3.81188	2.35173	7.3397	2.46811
GID6933226	2012-2013	2013-2014		8.40806	5.86713	6.78734	3.44878	1.86455	6.58226	1.98001
GID6933234	2012-2013	2013-2014		8.12929	6.20642	6.71208	3.39298	1.21776	5.83896	2.13477
GID6933261	2012-2013	2013-2014		8.36181	5.85225	5.82916	3.32973	1.2543	6.30994	2.58046
GID6933296	2012-2013	2013-2014		7.9961	5.74425	5.70242	3.54157	1.88599	6.24341	2.49663
GID6933309	2012-2013	2013-2014		8.13823	5.39381	5.53489	3.67698	1.81804	6.66826	2.27863
GID6933323	2012-2013	2013-2014		8.11224	6.54857	6.69444	3.34737	1.35714	6.68314	2.35154
GID6933369	2012-2013	2013-2014		8.32826	5.40199	5.71267	3.8563	2.39689	6.2315	2.15512
GID6933373	2012-2013	2013-2014		8.48881	6.81568	6.36737	3.87713	2.17509	7.18165	2.51895
GID6933384	2012-2013	2013-2014		8.61333	5.80303	5.2876	3.87341	2.25265	5.70472	2.32922
GID6933392	2012-2013	2013-2014		8.26626	5.75244	5.86481	3.72088	2.34368	5.91975	2.44753
GID6933399	2012-2013	2013-2014		8.6398	6.46151	5.57478	3.54975	2.14496	6.25308	2.1819
GID6933418	2012-2013	2013-2014		9.07514	6.47267	6.41638	4.0185	2.21932	7.19356	2.65363
GID6933425	2012-2013	2013-2014		9.21574	6.9657	5.7654	3.22437	0.847978	7.90858	2.19474
GID6933437	2012-2013	2013-2014		8.358	6.35261	5.49873	3.5458	2.01336	6.38105	2.47524
GID6933449	2012-2013	2013-2014		8.65404	6.75662	6.40699	3.74297	2.07682	7.03209	2.0995
GID6933475	2012-2013	2013-2014		8.36537	6.39799	6.00984	3.53985	1.39349	6.84161	2.17763
GID6933476	2012-2013	2013-2014		8.74672	6.61674	5.45714	3.3769	1.58516	7.48447	2.49459
GID6933477	2012-2013	2013-2014		9.12644	6.9977	7.29588	4.17749	2.67554	7.26721	2.36661
GID6933509	2012-2013	2013-2014		8.75039	6.04606	6.46511	3.48553	2.04221	7.06631	2.36215
GID6933530	2012-2013	2013-2014		8.57344	5.26927	5.87024	3.84565	2.57106	6.6437	2.05337
GID6933564	2012-2013	2013-2014		7.98111	5.57211	5.80487	3.93233	2.44951	6.49272	2.24274
GID6933579	2012-2013	2013-2014		9.06463	6.61675	6.89661	3.93382	2.24759	7.41832	2.47563
GID6933583	2012-2013	2013-2014		8.64185	6.46794	6.9969	3.54245	1.46618	7.02918	1.83872
GID6933606	2012-2013	2013-2014		7.46666	6.30202	6.86014	3.34528	1.30721	6.85061	2.33946
GID6933610	2012-2013	2013-2014		7.05119	5.69413	5.64077	3.58486	2.03413	6.1884	1.93173
GID6933618	2012-2013	2013-2014		7.72576	5.95604	5.08521	3.5246	1.89631	6.11102	2.41164
GID6933622	2012-2013	2013-2014		8.36456	6.46794	5.35302	3.05361		7.34242	1.87741
GID6933627	2012-2013	2013-2014		7.76906	6.04756	6.4157	3.64662	1.87323	7.24123	2.56417
GID6933629	2012-2013	2013-2014		7.8172	5.98133	6.76442	3.9368	2.08349	6.37367	2.20256
GID6933661	2012-2013	2013-2014		8.59233	7.0111	5.71484	3.72623	2.17644	7.51207	1.91015
GID6933665	2012-2013	2013-2014		8.02994	6.69264	6.39861	3.66299	2.33221	7.0701	1.90197
GID6933728	2012-2013	2013-2014		8.68808	6.28905	6.23668	3.55793	1.46925	6.4533	1.91833
GID6933760	2012-2013	2013-2014		7.83491	6.62089	6.65207	3.76254	2.37091	6.56714	2.30598
GID6933771	2012-2013	2013-2014		8.77888	6.03979	6.40933	3.3548	2.41625	5.65792	2.39229
GID6933954	2012-2013	2013-2014		8.79347	7.01272	6.76092	3.83716	1.71327	6.79289	2.34093
GID6934006	2012-2013	2013-2014		7.65497	5.49263	5.87773	4.08567	2.46904	5.27801	2.70105
GID6934010	2012-2013	2013-2014		7.97056	5.39218	5.42872	4.10948	2.41134	4.61357	1.96742
GID6934031	2012-2013	2013-2014		8.60846	6.46808	5.54553	3.94356	1.85557	6.54065	2.41161
GID6934035	2012-2013	2013-2014		8.5353	6.0901	7.06975	4.20323	2.4075	6.19318	2.36102
GID6934131	2012-2013	2013-2014		8.40611	6.2161	6.45819	3.63124	1.53782	6.44595	1.86777
GID6934132	2012-2013	2013-2014		8.11825	6.05836	6.23597	3.58585	1.45705	6.47497	1.50839
GID6934134	2012-2013	2013-2014		8.18961	6.35301	6.11175	3.44671	1.15449	6.6781	1.59173
GID6934141	2012-2013	2013-2014		8.10538	6.23917	5.78697	3.69522	1.34615	6.97125	2.21747
GID6934165	2012-2013	2013-2014		8.7749	5.70494	7.10321	3.62975	2.28718	5.99953	1.97491
GID6934177	2012-2013	2013-2014		8.2497	6.67146	6.81489	3.17067	0.725001	7.22348	1.77104
GID6934202	2012-2013	2013-2014		9.92036	7.10524	6.39779	3.97275	1.98397	6.69596	1.94813
GID6934307	2012-2013	2013-2014		8.5942	5.88965	6.62781	3.42767	2.08424	6.28386	2.09288
GID6934342	2012-2013	2013-2014		9.2704	6.82194	6.3714	3.58095	1.25988	7.1343	2.13455
GID6934362	2012-2013	2013-2014		8.86373	5.52507	6.36001	3.22455	1.06052	6.55469	2.26252
GID6934375	2012-2013	2013-2014		8.92731	6.70066	4.96627	3.04821	1.22142	6.70276	2.40389
GID6934397	2012-2013	2013-2014		9.56131	6.92366	6.10416	3.79605	1.64319	6.71696	2.02202
GID6934398	2012-2013	2013-2014		8.42024	6.41845	6.67965	3.79308	2.45088	5.40148	2.39107
GID6934433	2012-2013	2013-2014		8.57493	5.34032	6.09048	3.97834	2.51626	5.2616	2.26086
GID6934466	2012-2013	2013-2014		8.35447	6.27782	6.55202	3.86079	2.62973	5.9997	2.69762
GID6934491	2012-2013	2013-2014		8.83974	5.89464	6.05629	3.67626	2.42844	5.17455	2.64628
GID6934543	2012-2013	2013-2014		8.28917	6.25922	6.61584	3.9962	2.37396	5.35758	1.70506
GID6934553	2012-2013	2013-2014		9.02179	6.31205	7.06712	3.88459	2.3637	6.52946	2.46175
GID6934611	2012-2013	2013-2014		7.76259	5.71907	6.5993	3.76655	2.45291	6.04403	2.58046
GID6934634	2012-2013	2013-2014		9.16819	5.8969	6.1144	4.1795	2.80291	6.22707	2.18091
GID6934721	2012-2013	2013-2014		8.71354	6.56949	6.37424	3.66436	2.31947	6.66264	2.13214
GID6934762	2012-2013	2013-2014		8.63281	5.90729	6.9543	4.20602	2.67908	6.24672	2.31592
GID6934763	2012-2013	2013-2014		9.19781	6.32768	6.40843	3.71867	2.00216	6.81443	2.00565
GID6934780	2012-2013	2013-2014		9.77696	6.63723	6.34745	3.74051	1.87598	7.18317	2.16305
GID6934807	2012-2013	2013-2014		9.02808	5.52934	4.87109	3.64825	2.04906	4.75981	2.25754
GID6934974	2012-2013	2013-2014		9.54271	6.30606	6.40056	3.43369	2.0923	6.36837	2.51511
GID6935028	2012-2013	2013-2014		8.2584	6.33365	6.18644	3.36196	1.91319	7.34954	2.0272
GID6935030	2012-2013	2013-2014		7.55956	6.18856	6.62519	3.26449	2.12088	6.04672	2.27943
GID6935143	2012-2013	2013-2014		9.31335	5.36008	6.03644	3.56137	1.39364	6.2701	2.64908
GID6935159	2012-2013	2013-2014		8.57922	5.56394	6.51052	3.43711	2.14492	6.22917	2.48092
GID6935239	2012-2013	2013-2014		8.6209	5.92481	6.23473	3.84188	2.18659	6.58781	2.44595
GID6935248	2012-2013	2013-2014		8.60599	5.95011	6.69399	3.49366	1.62505	6.32888	1.94521
GID6935436	2012-2013	2013-2014		8.26152	6.29427	5.91211	3.83216	2.59097	5.49862	2.37253
GID6935450	2012-2013	2013-2014		9.95702	7.63132	6.46368	3.70344	2.59354	7.11469	2.76241
GID6935465	2012-2013	2013-2014		9.09339	5.69981	6.11092	3.45714	2.10302	7.0006	2.14735
GID6935477	2012-2013	2013-2014		9.56997	7.07853	6.50408	3.7369	2.65687	7.44554	2.79764
GID6935597	2012-2013	2013-2014		9.00524	6.27784	6.1192	3.52491	2.0087	6.86889	1.47065
GID6935626	2012-2013	2013-2014		9.74085	6.01668	6.60011	3.30392	2.25998	6.90907	1.70949
GID6935638	2012-2013	2013-2014		9.81918	6.89464	6.72298	3.64381	2.06218	7.14078	3.01888
GID6935650	2012-2013	2013-2014		9.67141	6.70268	6.97597	3.88711	2.18462	7.30893	2.86858
GID6935657	2012-2013	2013-2014		9.84961	6.9564	6.44947	3.83503	2.11283	7.36697	3.11039
GID6935673	2012-2013	2013-2014		9.47514	5.51071	5.86429	3.32461	1.45449	6.82456	1.77111
GID6935721	2012-2013	2013-2014		9.02487	5.7064	5.99249	3.66539	2.2077	6.33944	2.09254
GID6935737	2012-2013	2013-2014		9.73166	6.51075	6.14119	3.05295		7.87546	1.90426
GID6935744	2012-2013	2013-2014		8.71643	5.32325	5.87795	3.51203	1.83159	6.35239	1.52777
GID6935786	2012-2013	2013-2014		8.96023	5.46314	6.14917	3.53584	1.77262	6.64108	2.34473
GID6935788	2012-2013	2013-2014		9.75727	5.59111	5.85629	3.78658	1.98864	6.39852	2.34994
GID6935818	2012-2013	2013-2014		7.85102	5.32772	4.86484	3.90414	2.43993	6.18498	2.3611
GID6935819	2012-2013	2013-2014		8.12479	5.30465	5.28023	3.64075	2.50723	5.83156	1.71155
GID6935871	2012-2013	2013-2014		9.38261	6.17963	6.27488	3.61915	1.69066	6.96493	2.53454
GID6935880	2012-2013	2013-2014		10.0532	6.13127	4.47716	4.06186	2.36694	6.99395	1.70716
GID6935951	2012-2013	2013-2014		8.61408	6.07932	5.85634	3.90897	1.97934	6.52091	2.2464
GID6935952	2012-2013	2013-2014		8.34841	6.26236	6.57543	3.97891	2.00114	7.31928	2.12884
GID6935970	2012-2013	2013-2014		9.41051	6.02947	6.68027	3.77802	1.65691	7.09978	2.43687
GID6935972	2012-2013	2013-2014		8.84317	6.807	6.33668	3.8182	1.08255	7.49487	2.48077
GID6935987	2012-2013	2013-2014		8.16463	6.23075	6.13254	3.77935	1.98524	6.99273	2.15713
GID6935993	2012-2013	2013-2014		8.81044	6.13403	6.50975	4.16848	2.47306	6.4094	2.84909
GID6935998	2012-2013	2013-2014		8.09409	5.57748	5.7257	3.89095	2.15319	5.3975	2.07454
GID6936002	2012-2013	2013-2014		9.53029	6.28507	6.28297	4.08664	2.2596	5.81268	3.28585
GID6936023	2012-2013	2013-2014		9.14159	6.57302	6.30291	3.62533	1.83973	7.38559	2.13779
GID6936024	2012-2013	2013-2014		8.61358	6.46885	6.84707	3.87086	2.33653	7.30375	2.06115
GID6936079	2012-2013	2013-2014		8.99181	6.13944	7.18221	3.72812	2.24928	7.67372	1.92563
GID6936087	2012-2013	2013-2014		9.9399	6.19524	7.06597	3.80773	2.21082	7.48622	1.93828
GID6936096	2012-2013	2013-2014		8.69858	5.38572	6.29674	3.60014	2.58967	6.13577	2.57816
GID6936098	2012-2013	2013-2014		8.09964	5.5189	6.14403	3.92305	2.51338	6.07923	2.27385
GID6936111	2012-2013	2013-2014		8.35458	6.17292	6.37993	3.9052	1.6762	6.76747	1.78947
GID6936116	2012-2013	2013-2014		9.02577	6.32992	6.67737	3.7668	2.148	7.38652	2.37429
GID6936131	2012-2013	2013-2014		8.75621	6.19822	6.58734	3.69835	2.40826	7.35824	2.50897
GID6936144	2012-2013	2013-2014		8.66632	5.94871	5.97014	3.18038	0.71806	7.84678	1.52849
GID6936145	2012-2013	2013-2014		8.47555	6.16969	6.17527	3.46758	1.03409	7.34975	1.73385
GID6936148	2012-2013	2013-2014		7.85624	5.65779	5.72399	3.93484	2.15588	5.60571	1.35811
GID6936162	2012-2013	2013-2014		7.76956	5.30957	4.61288	3.83737	2.40652	4.78651	1.47343
GID6936221	2012-2013	2013-2014		8.72239	6.0618	6.51943	3.90136	2.23793	6.66821	2.42061
GID6936230	2012-2013	2013-2014		8.65238	6.41225	6.11145	3.89764	2.13985	6.94946	1.66614
GID6936240	2012-2013	2013-2014		8.51375	6.21285	6.41117	3.75478	2.16165	6.47848	1.85736
GID6936286	2012-2013	2013-2014		8.09946	5.61923	5.29767	3.36004	2.02888	6.66341	2.49077
GID6936355	2012-2013	2013-2014		7.56465	5.91982	6.10223	3.88459	2.41478	6.45805	2.25119
GID6936384	2012-2013	2013-2014		7.99111	6.66908	6.23899	3.8779	2.43401	7.62993	2.61503
GID6936438	2012-2013	2013-2014		8.21863	5.48009	4.933	3.87641	2.67119	5.27948	2.58006
GID6936441	2012-2013	2013-2014		8.47401	5.90271	5.43899	4.01108	2.34042	6.40746	2.46324
GID6936478	2012-2013	2013-2014		8.5431	5.55973	4.9097	3.71556	1.96928	7.30631	2.11622
GID6936492	2012-2013	2013-2014		8.82556	5.63339	6.41511	3.67315	2.03595	6.83086	2.14524
GID6936529	2012-2013	2013-2014		8.28992	5.37892	6.13021	3.88966	2.68211	4.83681	2.46964
GID6936532	2012-2013	2013-2014		8.46049	5.40124	5.03791	4.07791	2.70582	5.97744	2.32158
GID6936533	2012-2013	2013-2014		8.11125	5.77848	5.46355	3.70737	2.81928	4.8822	2.63854
GID6936536	2012-2013	2013-2014		8.53884	5.59544	4.40087	3.7163	2.66864	5.92387	2.83423
GID6936544	2012-2013	2013-2014		9.19867	5.67208	6.23164	3.91719	2.53723	7.05482	2.32009
GID6936589	2012-2013	2013-2014		8.47629	5.94144	4.73159	3.28777	1.93194	6.29782	2.1957
GID6936595	2012-2013	2013-2014		8.62888	6.25468	5.40168	3.42988	1.80501	6.99425	2.36683
GID6936696	2012-2013	2013-2014		8.71216	6.31019	6.68528	3.6813	2.17243	6.79465	2.46051
GID6936881	2012-2013	2013-2014		7.79891	6.22954	6.27798	3.62393	2.2985	6.63682	2.54713
GID6936921	2012-2013	2013-2014		8.04694	6.28385	6.36914	3.53613	1.80619	6.09069	1.99281
GID6936969	2012-2013	2013-2014		8.00775	5.5532	6.40903	3.48479	2.57157	6.34738	1.99207
GID6936974	2012-2013	2013-2014		8.05313	6.37091	6.45803	3.32259	2.52734	6.95527	2.71454
GID6937034	2012-2013	2013-2014		8.67624	5.13802	6.98795	3.33375	2.12158	6.88384	2.22347
GID6937284	2012-2013	2013-2014		8.59203	6.66032	6.22298	3.67059	1.94049	6.92138	2.06233
GID6937321	2012-2013	2013-2014		8.00501	5.67521	5.42412	2.63786	1.20844	5.55977	2.35697
GID6937511	2012-2013	2013-2014		8.33792	6.3912	6.70128	3.71427	2.34845	6.23165	2.46005
GID6937596	2012-2013	2013-2014		8.01853	5.97316	6.79589	3.8285	2.72358	5.85625	2.25657
GID6937638	2012-2013	2013-2014		8.22189	5.14503	6.19988	2.94755	2.03705	6.09955	2.63603
GID6937857	2012-2013	2013-2014		8.40543	6.45451	6.12984	3.59908	2.26047	5.84666	2.50812
GID6937859	2012-2013	2013-2014		8.64979	5.79528	5.84608	3.76128	2.60214	4.9352	2.43
GID6937860	2012-2013	2013-2014		8.34398	6.14796	5.6307	3.70771	2.37586	5.29681	2.16288
GID6937862	2012-2013	2013-2014		8.00622	6.08025	6.30192	3.81858	2.55086	5.05722	2.23208
GID6937866	2012-2013	2013-2014		7.52515	6.12936	5.08939	3.77393	2.67201	5.24621	2.47241
GID6937869	2012-2013	2013-2014		7.87742	6.01552	6.23811	3.53063	1.97842	5.96347	2.76631
GID6937923	2012-2013	2013-2014		9.95647	6.40689	6.70192	4.36858	2.36047	6.48951	2.22092
GID6937939	2012-2013	2013-2014		8.85705	6.13089	6.27229	3.36183	1.07957	6.17342	1.88724
GID6938027	2012-2013	2013-2014		8.07386	5.95827	6.221	3.88639	1.62188	5.98294	2.17668
GID6938054	2012-2013	2013-2014		8.36625	5.60187	6.40106	4.16541	2.31803	5.43383	2.61939
GID6938070	2012-2013	2013-2014		7.97073	5.83178	6.30875	3.69963	2.24624	5.60645	2.38278
GID6938209	2012-2013	2013-2014		8.08697	5.69867	6.4948	3.7264	0.632391	6.0681	2.6294
GID6938280	2012-2013	2013-2014		7.88883	6.02705	5.66695	3.6706	2.50819	6.08164	2.44242
GID6938285	2012-2013	2013-2014		7.7698	6.04937	5.73418	3.77104	2.40754	5.54593	2.39257
GID6938415	2012-2013	2013-2014		8.5329	6.06723	5.88575	3.86851	2.17421	6.83908	1.71772
GID6938483	2012-2013	2013-2014		8.66922	6.10374	6.3911		1.32406	6.43524	1.32609
GID6938484	2012-2013	2013-2014		8.86913	6.54645	6.3421	3.81621	2.27727	6.56396	1.71523
GID6938530	2012-2013	2013-2014		8.66889	6.98544	7.27315	4.03719	2.36381	6.91887	1.34321
GID6938531	2012-2013	2013-2014		8.59708	6.89392	7.23554	4.14657	2.30804	7.12943	1.49053
GID6938562	2012-2013	2013-2014		8.36825	6.29207	6.21006	4.05163	2.17674	6.45298	1.68083
GID6938573	2012-2013	2013-2014		8.00353	6.41171	5.91396	3.70973	2.34807	4.75379	2.20038
GID6938658	2012-2013	2013-2014		8.15021	6.11704	5.02105	4.01321	2.6563	6.07833	2.51861
GID6938706	2012-2013	2013-2014		8.12934	6.65959	5.04431	3.59853	1.98584	7.56856	2.15601
GID6938725	2012-2013	2013-2014		7.93145	5.07436	5.03929	3.74143	2.00774	6.47992	2.19893
GID6938749	2012-2013	2013-2014		7.616	5.72615	6.04328	3.33964	2.26928	5.2567	2.25771
GID6938828	2012-2013	2013-2014		7.20691	6.31097	6.33958	3.46464	1.82633	6.07218	1.80235
GID6938912	2012-2013	2013-2014		7.58509	5.99296	6.6283	3.86711	1.98956	6.84063	2.40255
GID6938933	2012-2013	2013-2014		7.67912	6.29635	5.76008	3.53851	2.33578	7.24797	2.24704
GID6939904	2012-2013	2013-2014		7.51515	5.82398	6.44627	3.71687	2.40742	5.99984	1.80919
GID6939945	2012-2013	2013-2014		7.90401	5.95784	6.08376	3.54232	2.21282	6.35349	2.49502
GID7044800	2013-2014	2014-2015	2015-2016	7.99	6.42282	5.68471	4.92669	3.57972	6.97407	3.99997	7.60787	5.04843
GID7044885	2013-2014	2014-2015	2015-2016	7.49	6.17889	6.11621	5.00352	2.84825	6.50171	3.92367	7.64507	4.7657
GID7045271	2013-2014	2014-2015	2015-2016	7.62	6.28381	6.22105	4.42168	2.87518	5.84249	4.378	7.11531	4.57894
GID7045950	2013-2014	2014-2015	2015-2016	7.77	6.24729	6.2849	4.84172	3.16008	6.78468	3.98618	8.08315	5.24051
GID7046782	2013-2014	2014-2015	2015-2016	7.27	6.2672	6.26105	4.96437	3.52418	6.49849	3.84819	7.33325	5.57853
GID7047479	2013-2014	2014-2015	2015-2016	8.04	6.2531	6.39879	5.16456	3.14348	6.3968	4.81169	7.7919	5.13811
GID7047560	2013-2014	2014-2015	2015-2016	7.93	6.46587	6.60228	4.86782	2.76511	6.85854	4.24265	7.41182	5.03253
GID7047568	2013-2014	2014-2015	2015-2016	8.54	6.0163	6.17029	4.4874	2.74709	6.45932	4.0407	7.12313	4.78997
GID7048518	2013-2014	2014-2015	2015-2016	7.56	6.24481	6.33995	4.47343	3.07299	7.20819	3.57651	8.04078	4.72188
GID7170962	2013-2014	2014-2015	2015-2016	7.54	6.11224	6.15926	4.83913	2.69878	6.30478	3.86481	8.0891	4.40494
GID7171238	2013-2014	2014-2015	2015-2016	7.53	6.62229	6.83647	5.44068	3.61008	7.36503	3.96981	8.1769	5.00688
GID7173723	2013-2014	2014-2015	2015-2016	8.01	6.0533	6.48755	4.5772	3.19161	6.67372	2.95298	7.21346	5.19311
GID7173803	2013-2014	2014-2015	2015-2016	7.63	5.75962	6.0517	4.78419	2.06097	6.63071	3.76443	7.72388	4.67004
GID7174267	2013-2014	2014-2015	2015-2016	7.36	6.46799	6.69895	4.54448	2.62964	6.57116	3.51382	7.18327	4.28543
GID7174314	2013-2014	2014-2015	2015-2016	8.06	6.40191	6.68824	5.01129	2.72489	6.89382	4.0989	7.96749	5.48558
GID7174320	2013-2014	2014-2015	2015-2016	8.35	6.17274	6.41018	4.61099	2.99925	6.9593	4.01705	7.56124	5.23335
GID7174342	2013-2014	2014-2015	2015-2016	7.67	6.0217	6.59024	4.99938	2.94733	6.65796	4.25366	7.52343	4.72003
GID7174349	2013-2014	2014-2015	2015-2016	8.34	6.64373	6.37022	5.02989	2.86079	6.61108	4.32211	7.53682	5.08164
GID7174351	2013-2014	2014-2015	2015-2016	8.48	6.26575	6.65292	5.02691	2.81656	7.0843	4.7172	7.73623	5.19845
GID7174396	2013-2014	2014-2015	2015-2016	7.85	6.39577	6.61474	4.47475	2.98683	6.85515	3.98489	7.29873	5.00128
GID7174418	2013-2014	2014-2015	2015-2016	7.51	6.33103	6.72853	4.92044	2.90414	7.11111	4.20513	7.06807	4.6925
GID7174421	2013-2014	2014-2015	2015-2016	8.06	6.36005	6.53953	4.69945	2.60158	6.93105	3.9648	7.24069	4.86214
GID7174570	2013-2014	2014-2015	2015-2016	7.63	6.63053	6.64855	4.6929	3.45445	6.86338	4.10664	7.02026	4.65196
GID7174591	2013-2014	2014-2015	2015-2016	8.09	6.27214	6.18706	4.81807	3.46688	6.05628	4.17128	7.84616	4.37964
GID7174657	2013-2014	2014-2015	2015-2016	7.49	6.12705	6.38877	4.98101	2.7906	5.80331	4.34167	7.46818	4.85136
GID7174701	2013-2014	2014-2015	2015-2016	7.53	6.01564	6.11091	4.90963	3.32166	6.747	4.1479	7.7658	4.57904
GID7174709	2013-2014	2014-2015	2015-2016	7.59	5.95686	6.09267	4.96469	3.04602	6.9624	4.38376	7.63931	4.91758
GID7175970	2013-2014	2014-2015	2015-2016	8.35	6.40329	6.89152	5.01659	3.16851	7.55343	5.28484	8.21043	5.24196
GID7176565	2013-2014	2014-2015	2015-2016	7.38	6.26862	6.33153	4.32522	2.49671	6.91028	3.93947	7.44406	4.21741
GID7176616	2013-2014	2014-2015	2015-2016	7.43	6.81326	6.84207	4.17418	2.52428	7.1454	4.15078	7.56583	4.97925
GID7176624	2013-2014	2014-2015	2015-2016	7.54	5.93305	6.57655	4.3096	2.46082	7.12754	4.60092	7.53012	5.13104
GID7176644	2013-2014	2014-2015	2015-2016	7.69	6.10195	6.41472	4.3468	2.28133	6.6082	4.59497	7.14619	5.04027
GID7176774	2013-2014	2014-2015	2015-2016	7.48	6.46821	5.96582	4.37689	2.56122	6.7886	4.14979	7.51375	5.04473
GID7176779	2013-2014	2014-2015	2015-2016	7.83	5.97788	6.37152	4.42079	2.55032	6.88381	4.46452	8.18191	4.86988
GID7177198	2013-2014	2014-2015	2015-2016	8.01	5.90129	5.91207	5.02213	2.63479	7.0287	3.52397	8.34397	4.55518
GID7177282	2013-2014	2014-2015	2015-2016	7.25	5.9943	6.6699	4.33091	2.58864	6.25712	3.80671	7.64754	4.40935
GID7178541	2013-2014	2014-2015	2015-2016	7.92	6.39678	6.9894	5.00407	3.44703	6.25383	4.64804	8.0787	5.72549
GID7178612	2013-2014	2014-2015	2015-2016	7.16	5.78443	6.26533	4.5874	3.13293	5.95323	4.51188	7.79983	4.49338
GID7178649	2013-2014	2014-2015	2015-2016	7.49	6.14467	6.23245	4.45739	2.92325	6.8782	4.10134	7.67781	4.68608
GID7178651	2013-2014	2014-2015	2015-2016	7.19	6.21554	6.30007	4.78979	3.21516	6.93849	4.65917	7.73138	4.86689
GID7178692	2013-2014	2014-2015	2015-2016	6.94	6.23265	6.70463	4.74887	3.19657	6.67808	4.48506	7.24329	4.63772
GID7179800	2013-2014	2014-2015	2015-2016	7.5	6.22926	6.38576	4.94222	2.801	6.48131	4.44057	7.33593	4.95366
GID7179812	2013-2014	2014-2015	2015-2016	7.54	6.1184	6.30599	4.98463	2.58818	6.6755	4.21959	7.20647	4.78848
GID7044357	2013-2014	2014-2015	2015-2016	7.62	6.43038	6.54356	4.86587	3.16684	6.02924	4.80934	7.68525	5.03802
GID7044472	2013-2014	2014-2015	2015-2016	7.43	5.93249	5.39183	4.46612	3.30408	5.5321	3.39952	7.32423	5.19052
GID7044536	2013-2014	2014-2015	2015-2016	7.35	5.96448	5.92231	4.4758	3.32075	6.28582	3.72244	6.66278	4.34008
GID7044573	2013-2014	2014-2015	2015-2016	7.47	5.48457	5.41747	4.69529	3.22395	6.82377	4.53122	6.97751	4.67341
GID7044583	2013-2014	2014-2015	2015-2016	7.59	5.27178	5.70579	4.73547	2.95344	6.21439	4.22839	7.00429	5.2932
GID7044689	2013-2014	2014-2015	2015-2016	7.5	5.71448	5.54055	5.2191	3.48293	6.9004	4.70905	7.32126	4.07817
GID7044766	2013-2014	2014-2015	2015-2016	6.95	5.74722	5.27445	4.78532	3.42523	5.58121	3.71946	6.9165	3.60198
GID7044811	2013-2014	2014-2015	2015-2016	7.82	5.76285	5.62602	4.8069	2.95985	6.46811	4.09372	7.19418	4.67567
GID7045112	2013-2014	2014-2015	2015-2016	6.6	6.02209	5.64936	4.83369	3.04401	6.40873	4.61006	7.38019	4.49189
GID7045116	2013-2014	2014-2015	2015-2016	7.24	6.17462	5.36902	4.83295	3.17798	6.15724	4.16512	7.30727	4.10349
GID7045143	2013-2014	2014-2015	2015-2016	8.28	5.04292	4.97016	4.52119	2.8376	5.94147	4.36304	7.24626	4.3907
GID7045243	2013-2014	2014-2015	2015-2016	7.39	5.41625	6.00225	4.64861	3.06364	6.28594	4.338	6.77156	4.62656
GID7045647	2013-2014	2014-2015	2015-2016	7.19	6.40906	5.50803	4.74042	2.97943	6.79071	3.60337	7.35364	4.33495
GID7046099	2013-2014	2014-2015	2015-2016	8.13	5.71976	5.07749	4.82684	3.40367	6.10908	3.74808	7.73047	4.56343
GID7046204	2013-2014	2014-2015	2015-2016	7.58	5.77655	5.70835	4.88268	2.64934	6.72036	4.19114	7.90755	4.70256
GID7046378	2013-2014	2014-2015	2015-2016	7.83	4.83032	5.2524	4.39013	2.57069	5.20757	4.1844	6.88831	4.36945
GID7046390	2013-2014	2014-2015	2015-2016	7.51	5.84148	5.94642	4.5754	2.75851	5.23558	4.08693	7.2209	4.7437
GID7046514	2013-2014	2014-2015	2015-2016	7.38	5.80107	5.9076	4.63449	2.84545	6.79381	3.33914	7.57358	4.90814
GID7046872	2013-2014	2014-2015	2015-2016	7.25	5.76273	6.57971	4.56853	3.07033	6.26933	4.34224	7.50364	5.63954
GID7047125	2013-2014	2014-2015	2015-2016	8	6.11913	6.57288	4.86764	2.86585	6.77082	3.7909	7.67179	4.89996
GID7047155	2013-2014	2014-2015	2015-2016	7.56	6.44984	6.45484	4.72431	2.94178	6.91573	3.94921	7.28892	4.67011
GID7047170	2013-2014	2014-2015	2015-2016	7.71	5.95728	6.48333	4.70795	3.10845	6.35472	4.3376	7.37523	4.77502
GID7047195	2013-2014	2014-2015	2015-2016	7.92	5.95431	5.81894	4.80839	3.70588	6.48939	4.2565	6.87969	5.15671
GID7047225	2013-2014	2014-2015	2015-2016	7.43	6.0808	6.27592	4.8017	3.33024	7.01097	4.61662	7.82017	5.27055
GID7047290	2013-2014	2014-2015	2015-2016	7.6	5.45877	5.20014	4.46836	3.16806	5.81603	3.96409	7.71154	5.01981
GID7047304	2013-2014	2014-2015	2015-2016	8	5.65371	5.7141	4.57327	3.78922	6.33463	4.38225	7.16987	5.31594
GID7047544	2013-2014	2014-2015	2015-2016	8.12	6.3803	6.33448	4.94892	2.80229	6.83535	4.49265	7.31659	4.77509
GID7047552	2013-2014	2014-2015	2015-2016	8.23	6.3431	6.56695	4.91692	2.92408	6.88681	4.49191	7.43415	4.96482
GID7047610	2013-2014	2014-2015	2015-2016	8.25	5.71199	5.33839	4.9874	3.39068	6.31051	3.88891	7.08742	5.20589
GID7047843	2013-2014	2014-2015	2015-2016	7.29	6.14045	5.558	4.64173	2.73547	5.63515	4.47857	7.67502	4.93991
GID7047929	2013-2014	2014-2015	2015-2016	7.51	5.35939	4.90578	4.83597	2.99987	5.02047	4.4046	6.84616	4.41535
GID7047993	2013-2014	2014-2015	2015-2016	7.6	4.76936	5.279	3.61276	3.09923		3.95742	7.21669	4.55375
GID7048286	2013-2014	2014-2015	2015-2016	7.38	6.09443	5.60871	4.62641	1.99755	6.52832	4.35328	7.02066	5.23963
GID7048427	2013-2014	2014-2015	2015-2016	7.5	5.69562	6.23891	4.67255	1.96485	6.34528	3.65982	6.94179	4.73665
GID7048441	2013-2014	2014-2015	2015-2016	7.83	5.72687	5.83777	4.90469	1.96678	6.60347	4.31682	7.3778	4.49558
GID7048517	2013-2014	2014-2015	2015-2016	7.64	6.31921	6.67044	4.68251	2.81722	6.7506	4.38901	8.08691	4.75908
GID7170548	2013-2014	2014-2015	2015-2016	7.62	5.69106	4.96957	4.69875	2.72302	6.1419	3.57213	7.57571	4.77325
GID7170673	2013-2014	2014-2015	2015-2016	7.21	5.98868	5.78609	4.88699	3.27879	6.43803	4.10784	7.42095	4.84244
GID7170771	2013-2014	2014-2015	2015-2016	7.64	5.93292	6.22763	4.42321	2.59044	6.0094	3.34472	7.41648	3.96744
GID7170773	2013-2014	2014-2015	2015-2016	7.37	5.57801	5.66011	4.51622	2.54878	5.56222	3.39605	7.00874	3.83426
GID7170827	2013-2014	2014-2015	2015-2016	7.49	5.84066	6.0453	4.62931	2.65454	6.49452	3.79114	7.06529	4.43545
GID7170918	2013-2014	2014-2015	2015-2016	7.13	5.43664	5.22592	4.63601	2.77121	5.653	2.73757	7.45071	4.19959
GID7170972	2013-2014	2014-2015	2015-2016	7.12	6.08099	5.91196	4.79672	2.94365	5.16267	3.57165	8.09059	4.14453
GID7170999	2013-2014	2014-2015	2015-2016	7.22	5.2897	5.40057	4.56047	3.44277	6.28244	3.67963	7.20368	4.37816
GID7171077	2013-2014	2014-2015	2015-2016	7.59	6.25993	6.18994	4.80526	3.10431	6.52277	4.06132	7.60845	4.82905
GID7171129	2013-2014	2014-2015	2015-2016	7.36	5.73761	5.8245	5.06568	3.65816	6.57188	2.89838	7.59952	4.43843
GID7171132	2013-2014	2014-2015	2015-2016	7.29	5.59401	6.14245	4.68993	3.38059	6.3881	2.95418	7.48047	4.18768
GID7171133	2013-2014	2014-2015	2015-2016	7.4	5.56127	6.25071	4.87148	2.89726	6.55997	3.25999	7.46261	4.3975
GID7171164	2013-2014	2014-2015	2015-2016	7.16	6.01217	5.67863	4.58726	2.76713	5.9506	3.69749	7.67839	4.99572
GID7171172	2013-2014	2014-2015	2015-2016	7.91	5.94148	5.98747	4.41538	3.29149	6.42977	4.16698	7.74237	4.31491
GID7171242	2013-2014	2014-2015	2015-2016	7.71	5.54714	5.8245	4.25169	3.1479	5.95357	3.41996	7.35398	4.34765
GID7171285	2013-2014	2014-2015	2015-2016	7.65	5.85095	6.03884	4.67509	2.69549	6.26574	3.97685	7.7766	4.76878
GID7171325	2013-2014	2014-2015	2015-2016	7.47	5.99679	5.35735	4.39532	2.66601	5.91158	3.11673	7.81529	5.10509
GID7171329	2013-2014	2014-2015	2015-2016	7.5	6.1389	6.82858	4.68253	2.45831	6.66604	3.96271	7.55636	4.54408
GID7173426	2013-2014	2014-2015	2015-2016	7.73	6.06896	5.38357	4.61854	2.28908	5.66158	4.1837	7.5013	4.59096
GID7173448	2013-2014	2014-2015	2015-2016	7.5	5.95289	5.68328		3.16601	5.733	4.15096	7.84654	4.65346
GID7173452	2013-2014	2014-2015	2015-2016	7.05	5.72223	5.98186	4.98312	2.69549	6.97333	3.66286	7.71856	4.55301
GID7173465	2013-2014	2014-2015	2015-2016	6.85	6.0578	6.34881	4.44964	2.40831	6.20771	4.7462	7.48132	4.65591
GID7173466	2013-2014	2014-2015	2015-2016	7.36	6.39634	6.52773	4.64607	2.46729	6.15687	4.18891	7.51703	4.78612
GID7173484	2013-2014	2014-2015	2015-2016	7.05	5.67035	5.91907	4.33209	2.67197	6.66192	3.59437	7.17774	4.55918
GID7173499	2013-2014	2014-2015	2015-2016	6.42	5.04163	5.16864	4.61409	2.78159	5.66192	4.20597	7.20007	4.88656
GID7173511	2013-2014	2014-2015	2015-2016	6.68	5.39877	5.25069	4.5129	2.98736	4.92754	3.97755	7.36376	5.09936
GID7173515	2013-2014	2014-2015	2015-2016	6.68	5.21648	5.17434	4.42361	2.93287	5.94986	4.23946	7.01852	4.80769
GID7173534	2013-2014	2014-2015	2015-2016	7.52	5.85041	5.79144	4.49504	2.84569	4.3492	3.82502	7.45007	4.83597
GID7173680	2013-2014	2014-2015	2015-2016	7.2	6.30181	6.72356	4.508	2.34096	6.27968	3.6323	7.56911	4.91186
GID7173690	2013-2014	2014-2015	2015-2016	7.8	4.9908	5.26544	4.31009	3.1275	7.22908	4.26772	6.7767	4.91112
GID7173767	2013-2014	2014-2015	2015-2016	7.11	5.85985	5.60504	4.77437	3.02558	7.22994	4.41578	7.20751	4.98775
GID7173782	2013-2014	2014-2015	2015-2016	7.35	5.54065	5.57256	4.32571	3.08391	6.72907	3.15611	7.58102	4.99891
GID7173823	2013-2014	2014-2015	2015-2016	7	5.22465	5.86595	4.74476	2.16481	6.25571	4.19449	7.21495	4.55546
GID7173851	2013-2014	2014-2015	2015-2016	6.78	5.80799	5.97079	4.965	2.60328	5.90898	4.30833	7.32209	4.87317
GID7173922	2013-2014	2014-2015	2015-2016	7.1	5.51422	5.58598	4.65261	3.25303	5.87498	3.39655	7.06316	4.61945
GID7173958	2013-2014	2014-2015	2015-2016	7.06	5.64854	5.41017	4.665	3.07302	5.76412	3.88453	7.53786	4.81513
GID7173972	2013-2014	2014-2015	2015-2016	7.06	5.34086	5.88342	4.6288	2.74085	5.24561	3.73956	7.37715	4.66186
GID7174031	2013-2014	2014-2015	2015-2016	7.16	5.97553	6.3837	4.59234	2.86521	5.98892	3.38614	7.69114	4.69237
GID7174094	2013-2014	2014-2015	2015-2016	7.21	5.50604	5.89481	4.57746	2.94085	5.38847	4.02602	7.60632	5.12987
GID7174103	2013-2014	2014-2015	2015-2016	7.77	5.71993	5.82464	4.87387	3.09114	6.68433	4.29668	7.35929	4.74891
GID7174105	2013-2014	2014-2015	2015-2016	7.46	6.15297	6.31809	5.09187		6.68508	4.0571	6.94219	4.69764
GID7174107	2013-2014	2014-2015	2015-2016	7.18	5.32708	5.70156	4.78086	3.30332	6.00279	4.46112	7.4794	5.06892
GID7174116	2013-2014	2014-2015	2015-2016	7.33	6.03913	6.22692	4.52714	3.49819	6.71484	4.01394	7.5419	5.12993
GID7174130	2013-2014	2014-2015	2015-2016	7.42	6.07187	6.3215	4.80542	3.74947	6.3882	3.96707	7.08431	4.67978
GID7174162	2013-2014	2014-2015	2015-2016	7.71	5.98705	6.1084	4.92521	3.36806	6.60993	3.84356	7.57612	5.1143
GID7174165	2013-2014	2014-2015	2015-2016	7.36	5.58555	6.0585	4.60103	2.90784	6.24674	3.35013	6.76883	4.79362
GID7174199	2013-2014	2014-2015	2015-2016	7.05	5.75296	6.40835	4.51174	2.92515	5.96252	3.81367	7.19368	4.87918
GID7174281	2013-2014	2014-2015	2015-2016	6.99	5.70325	6.04551	4.67051	2.65053	5.69591	4.023	6.97642	4.79511
GID7174310	2013-2014	2014-2015	2015-2016	7.22	5.63926	5.63069	4.46367	2.65822	5.8343	4.12494	6.88342	4.89853
GID7174317	2013-2014	2014-2015	2015-2016	7.99	6.44953	6.38055	4.82751	2.57489	6.47864	4.43223	7.59547	4.88142
GID7174319	2013-2014	2014-2015	2015-2016	7.42	6.49045	6.15491	4.50459	2.79925	6.3648	4.27003	7.60291	4.77725
GID7174321	2013-2014	2014-2015	2015-2016	8.13	6.35355	6.32813	4.7918	2.83707	6.64191	3.72985	7.32761	4.36802
GID7174330	2013-2014	2014-2015	2015-2016	7.87	6.34016	6.35434	4.85876	2.80886	6.67436	3.72836	7.70708	4.92531
GID7174333	2013-2014	2014-2015	2015-2016	7.5	6.14522	6.26431	4.454	3.05438	6.11108	3.66363	7.28297	4.44764
GID7174357	2013-2014	2014-2015	2015-2016	7.87	6.06036	6.34701	4.78523	2.86446	6.6383	4.51944	7.21093	4.84503
GID7174397	2013-2014	2014-2015	2015-2016	7.55	5.69264	5.86944	4.59752	2.92465	6.31349	3.92388	7.13504	4.65604
GID7174399	2013-2014	2014-2015	2015-2016	7.42	6.12642	5.96631	4.84157	2.73555	6.37599	3.38817	7.17819	5.42316
GID7174413	2013-2014	2014-2015	2015-2016	8.05	6.50068	6.34351	4.76344	2.95927	7.00694	4.01242	7.5398	5.37033
GID7174419	2013-2014	2014-2015	2015-2016	7.4	6.16883	6.4928	5.04395	2.93042	6.86706	4.03623	7.30468	4.5608
GID7174454	2013-2014	2014-2015	2015-2016	7.05	5.86303	6.48141	4.73442	2.72529	6.50471	3.44769	7.58296	4.5861
GID7174519	2013-2014	2014-2015	2015-2016	7.34	5.65409	6.4739	4.80988	2.87582	6.67667	4.63293	7.33444	5.08387
GID7174520	2013-2014	2014-2015	2015-2016	7.2	5.94576	6.78273	4.89917	2.48351	6.13649	4.6173	7.57849	5.34057
GID7174529	2013-2014	2014-2015	2015-2016	7.23	6.15112	5.90524	4.51598	2.74377	6.15733	4.26909	7.01153	5.20069
GID7174533	2013-2014	2014-2015	2015-2016	6.87	5.46287	6.59128	5.05095	3.20531	6.39759	3.67311	7.38802	4.58387
GID7174535	2013-2014	2014-2015	2015-2016	7.23	5.67716	6.18672	4.70125	2.87005	6.29572	3.90153	7.28682	4.87851
GID7174550	2013-2014	2014-2015	2015-2016	6.4	4.31877	4.67134	4.67058	2.58137	5.35743	3.54712	6.78682	5.23119
GID7174559	2013-2014	2014-2015	2015-2016	7.49	6.22576	6.32832	4.76136	3.09676	6.67142	4.07093	6.97413	4.6661
GID7174561	2013-2014	2014-2015	2015-2016	6.96	5.68335	5.86223	4.55972	3.2224	6.53228	3.61557	7.15866	4.65196
GID7174566	2013-2014	2014-2015	2015-2016	7.19	5.54645	5.94884	4.48011	3.36791	6.786	3.81275	7.22413	4.65642
GID7174568	2013-2014	2014-2015	2015-2016	7.82	6.1707	6.21778	4.77326	3.22432	6.92142	4.219	7.29556	4.88336
GID7174586	2013-2014	2014-2015	2015-2016	7.79	5.62681	5.93174	4.55749	2.72817	6.52856	3.95114	7.56342	4.78068
GID7174590	2013-2014	2014-2015	2015-2016	7.3	5.95071	5.69361	4.92074	2.86047	6.19691	4.79703	7.63187	4.89452
GID7174650	2013-2014	2014-2015	2015-2016	7.08	6.17467	5.78592	4.75557	2.88098	5.10532	3.85357	7.6527	4.553
GID7174653	2013-2014	2014-2015	2015-2016	7.41	5.83167	5.4919	4.8136	2.81303	5.28055	4.53884	7.55003	4.54184
GID7174656	2013-2014	2014-2015	2015-2016	7.68	6.08762	6.08222	5.05319	3.0047	4.97072	4.04851	7.78514	4.80523
GID7174659	2013-2014	2014-2015	2015-2016	7.05	5.88469	6.02772	5.19981	2.59538	6.13877	4.78108	7.48901	5.08425
GID7174665	2013-2014	2014-2015	2015-2016	6.74	5.46132	5.98897	4.41633	2.63128	6.70794	3.73718	6.80226	4.20851
GID7174669	2013-2014	2014-2015	2015-2016	7.11	5.32516	5.50863	4.60532	3.11974	7.00004	3.85549	6.44065	4.36625
GID7174708	2013-2014	2014-2015	2015-2016	7.5	5.79838	6.31148	4.99892	3.19218	6.70837	4.16204	7.71967	4.85434
GID7174766	2013-2014	2014-2015	2015-2016	6.7	5.2296	5.60639	4.58064	2.71829		3.86975	7.28366	4.26431
GID7174775	2013-2014	2014-2015	2015-2016	7.32	5.92379	6.14314	4.11635	2.36316	8.2295	3.68151	7.42691	4.5365
GID7174803	2013-2014	2014-2015	2015-2016	7.27	6.10344	5.98441	4.95651	2.69025		4.12483	7.71669	4.84467
GID7174804	2013-2014	2014-2015	2015-2016	6.98	5.67115	5.7223	4.93344	2.92038	6.32965	4.19775	7.28366	4.17651
GID7175794	2013-2014	2014-2015	2015-2016	7.18	5.03317	5.06735	4.28823	2.67598	5.18783	4.55205	7.0028	5.23144
GID7175809	2013-2014	2014-2015	2015-2016	7.15	5.49002	5.56536	4.82394	3.28688		3.48731	7.97155	4.57668
GID7175837	2013-2014	2014-2015	2015-2016	7.38	5.7601	6.06565	4.79641	3.27791		4.21723	7.60102	4.43159
GID7175853	2013-2014	2014-2015	2015-2016	7.69	5.45306	5.92438	4.48951	3.07383	6.57517	3.79971	6.49239	4.77385
GID7175856	2013-2014	2014-2015	2015-2016	7.27	5.74622	5.6486	4.47091	3.09755	6.39437	3.73348	7.0906	4.99484
GID7175858	2013-2014	2014-2015	2015-2016	6.55	4.86899	5.46057	4.46793	2.59819	5.69905	3.24911	6.65087	4.23368
GID7175859	2013-2014	2014-2015	2015-2016	7.1	5.13164	4.7523	4.59516	2.53024	5.78053	4.44256	6.71932	4.08189
GID7175897	2013-2014	2014-2015	2015-2016	7.21	5.8236	5.29703	4.56987	2.16485	6.32073	4.46116	7.37483	5.2932
GID7175901	2013-2014	2014-2015	2015-2016	7.26	5.40247	5.31584	4.90246	2.08473	6.31255	3.98423	6.90905	5.14737
GID7175914	2013-2014	2014-2015	2015-2016	7.64	5.95902	5.65658	4.40766	2.21678	6.64325	3.93735	7.21858	4.79692
GID7175930	2013-2014	2014-2015	2015-2016	7.24	5.58104	5.70216	4.86228	1.87896	6.33694	3.84286	7.30489	4.51567
GID7175951	2013-2014	2014-2015	2015-2016	7.93	5.73811	6.18497	4.83727	2.91145	7.13974	3.78856	7.7015	4.54256
GID7175977	2013-2014	2014-2015	2015-2016	7.25	5.8579	5.90292	5.02328	3.28966	6.75432	4.69853	6.19926	5.11696
GID7175990	2013-2014	2014-2015	2015-2016	6.87	5.05656	5.54109	4.54411	2.65568	6.37039	4.17324	6.68587	4.48304
GID7175993	2013-2014	2014-2015	2015-2016	7.09	5.36906	5.12058	4.20706	2.75761	5.76772	4.05568	7.47828	4.32307
GID7176009	2013-2014	2014-2015	2015-2016	7.12	5.14883	6.25334	4.42804	2.54607	6.44257	4.546	7.56757	4.37366
GID7176013	2013-2014	2014-2015	2015-2016	6.5	5.11311	5.55933	4.61257	2.86594	5.81831	3.76327	7.1323	4.26354
GID7176018	2013-2014	2014-2015	2015-2016	6.93	5.1265	6.18041	4.85438	3.19671	6.56533	3.73425	7.77739	4.80372
GID7176027	2013-2014	2014-2015	2015-2016	7.68	5.35642	6.12571	4.777	2.55312	6.64802	4.49466	7.43066	4.87366
GID7176031	2013-2014	2014-2015	2015-2016	7.17	5.20686	5.77471	4.89159	3.1794	6.92769	4.02591	7.27888	4.92054
GID7176058	2013-2014	2014-2015	2015-2016	7.58	6.04518	6.44012	4.78395	2.8327	6.79675	4.15051	7.6256	4.64822
GID7176068	2013-2014	2014-2015	2015-2016	7.74	5.74533	6.36263	4.35463	3.04103	6.86297	4.47566	7.90239	4.5753
GID7176104	2013-2014	2014-2015	2015-2016	7.08	5.27107	5.81839	4.33447	2.47364	5.88671	4.64967	7.38156	4.28214
GID7176119	2013-2014	2014-2015	2015-2016	6.43	4.96601	5.14432	4.17003	2.55505	4.48492	3.62587	7.05269	4.18542
GID7176271	2013-2014	2014-2015	2015-2016	7.2	5.59175	6.73235	4.16334	2.62172	6.18507	3.74194	6.92099	4.34316
GID7176278	2013-2014	2014-2015	2015-2016	7.19	5.77925	5.32266	4.05322	2.51338	5.47302	4.42051	6.74912	4.91533
GID7176356	2013-2014	2014-2015	2015-2016	7.27	6.07899	6.52511	4.64599	2.65973	7.3963	4.11014	7.64495	4.79479
GID7176374	2013-2014	2014-2015	2015-2016	7.48	5.96441	5.80489	4.46295	2.80652	6.73559	3.81326	7.7893	4.75982
GID7176407	2013-2014	2014-2015	2015-2016	7.83	5.28807	6.31429	4.58572	2.95909	6.94094	4.29541	7.5259	4.91012
GID7176455	2013-2014	2014-2015	2015-2016	7.22	5.35132	6.28124	4.12144	2.77639	6.01014	4.06475	7.60031	4.3253
GID7176513	2013-2014	2014-2015	2015-2016	7.31	4.8713	5.2284	3.83043	2.68453	5.61712	3.90747	7.0006	4.01131
GID7176522	2013-2014	2014-2015	2015-2016	7.44	5.94272	6.05689	3.90112	2.65761	6.62754	4.38292	7.64768	5.36021
GID7176542	2013-2014	2014-2015	2015-2016	6.69	5.83186	5.76629	4.20841	2.69287	6.73319	4.185	7.23994	4.27836
GID7176556	2013-2014	2014-2015	2015-2016	7.6	5.44868	6.09108	4.32002	2.5262	6.73915	4.84795	7.19257	4.59167
GID7176569	2013-2014	2014-2015	2015-2016	7.96	6.76787	6.4113	4.44055	2.93389	6.98096	4.6731	7.82501	4.82381
GID7176609	2013-2014	2014-2015	2015-2016	7.18	5.56624	5.9737	4.54769	2.92236	6.87084	4.66194	7.48399	5.36988
GID7176610	2013-2014	2014-2015	2015-2016	7.25	5.62204	6.08652	4.13326	2.80505	6.75477	4.80703	7.78458	5.05664
GID7176611	2013-2014	2014-2015	2015-2016	7.06	5.66371	6.11501	4.23147	2.45761	6.74659	4.53768	7.03086	4.74562
GID7176617	2013-2014	2014-2015	2015-2016	7.05	6.66222	6.24606	4.11763	2.6012	7.19971	4.60092	7.69679	5.00083
GID7176640	2013-2014	2014-2015	2015-2016	6.87	5.80136	6.48082	4.42195	2.33133	6.85745	4.54066	7.45869	4.82152
GID7176668	2013-2014	2014-2015	2015-2016	6.61	5.75541	5.33448	4.2065	2.54583	6.19113	4.36854	7.83667	5.10723
GID7176693	2013-2014	2014-2015	2015-2016	7.66	5.48458	6.0661	4.22436	2.53878	5.81461	4.25024	8.25929	5.05589
GID7176695	2013-2014	2014-2015	2015-2016	7.32	5.5441	6.06952	4.35233	2.61763	6.16282	4.27033	7.69976	4.61765
GID7176732	2013-2014	2014-2015	2015-2016	6.84	5.93696	6.01938	4.28016	2.81058	6.8626	4.68922	7.71316	4.75009
GID7176743	2013-2014	2014-2015	2015-2016	6.98	5.77178	5.55101	4.26305	2.93686	6.39497	4.28074	7.05914	4.355
GID7176776	2013-2014	2014-2015	2015-2016	7.48	5.59768	6.35556	4.45129	2.60289	7.06613	4.86333	8.15214	5.34905
GID7176852	2013-2014	2014-2015	2015-2016	6.93	5.8315	6.23756	4.4372	2.96097	5.95698	3.86979	7.28012	4.9175
GID7176854	2013-2014	2014-2015	2015-2016	7.37	5.79579	5.74183	4.52128	2.63533	6.1921	3.9695	7.55988	4.58268
GID7176969	2013-2014	2014-2015	2015-2016	7.23	6.10829	6.10309	4.51087	2.73597	7.15192	3.28348	7.78161	4.6303
GID7177034	2013-2014	2014-2015	2015-2016	7.55	5.97808	6.50765	4.43274	2.70456	6.04924	4.27232	7.2325	4.5053
GID7177107	2013-2014	2014-2015	2015-2016	8.42	5.5368	5.88156	4.50762	2.92157	6.63641	4.01284	7.58965	4.97925
GID7177128	2013-2014	2014-2015	2015-2016	7.38	6.03829	5.30948	5.05895	3.08311	6.39088	4.1609	7.15512	5.09309
GID7177167	2013-2014	2014-2015	2015-2016	7.44	6.09707	6.34652	5.03515	2.88247	6.65353	3.96224	7.4706	4.64667
GID7177352	2013-2014	2014-2015	2015-2016	7.13	6.00174	5.96677	4.74683	3.25787	6.34938	3.0463	7.27998	4.66828
GID7177376	2013-2014	2014-2015	2015-2016	7.45	5.88249	5.93492	4.24541	2.8752	5.76872	3.94325	7.54784	4.77914
GID7177389	2013-2014	2014-2015	2015-2016	7.74	5.70466	6.10586	4.50062	2.55341	6.26958	3.88149	7.64605	4.61396
GID7177390	2013-2014	2014-2015	2015-2016	7.86	5.90034	5.44061	4.4716	2.57905	6.15053	3.86512	7.63266	4.75013
GID7177409	2013-2014	2014-2015	2015-2016	7.87	5.67733	6.19583	4.89341	2.78992	6.58599	3.4399	7.47194	4.46143
GID7177415	2013-2014	2014-2015	2015-2016	7.12	5.60814	5.60779	4.59281	2.5989	6.27275	3.81192	7.27551	4.40414
GID7177427	2013-2014	2014-2015	2015-2016	7.59	5.78353	5.98393	4.48276	2.59251	5.95187	4.42167	7.66093	5.41233
GID7177432	2013-2014	2014-2015	2015-2016	7.44	5.82147	6.07168	4.83023	2.54828	6.24651	4.30411	7.67879	5.33867
GID7177435	2013-2014	2014-2015	2015-2016	7.23	6.20912	6.107	4.57949	2.60982	6.53892	4.5117	7.56718	5.32379
GID7177540	2013-2014	2014-2015	2015-2016	7.3	6.10644	5.89504	4.9158	3.19956	6.6483	3.92018	7.62522	4.65042
GID7177559	2013-2014	2014-2015	2015-2016	6.82	5.58263	5.6637	4.34883	2.93482	6.06422	3.39414	7.76212	4.64075
GID7177571	2013-2014	2014-2015	2015-2016	7.2	5.34817	5.67729	4.87597	2.67174	5.80694	3.78544	7.04188	4.85801
GID7177601	2013-2014	2014-2015	2015-2016	7.17	6.02674	6.30521	4.8916	2.65636	6.3181	3.90076	7.58653	5.47855
GID7177651	2013-2014	2014-2015	2015-2016	7.18	6.02104	6.07071	4.98236	2.74603	6.20553	3.94987	7.68176	4.84387
GID7177666	2013-2014	2014-2015	2015-2016	7.12	6.08652	6.29065	4.7145	2.57103	6.86624	3.45061	7.2279	4.41977
GID7177692	2013-2014	2014-2015	2015-2016	6.84	5.93324	6.21658	4.71897	2.605	6.28812	3.33082	7.18325	4.63554
GID7177745	2013-2014	2014-2015	2015-2016	7.53	5.8893	4.86097	4.89378	2.54872	6.59271	4.23176	7.09397	4.78733
GID7177772	2013-2014	2014-2015	2015-2016	6.24	5.81564	5.27123	4.8097	3.07885	6.36429	3.54798	6.96301	4.00905
GID7177875	2013-2014	2014-2015	2015-2016	7.32	6.22412	6.37322		3.07629	7.2564	3.79054	7.33206	4.78584
GID7177888	2013-2014	2014-2015	2015-2016	7.01	5.56117	5.19715	4.2033	3.03591	5.63364	4.61569	7.24129	5.17572
GID7178353	2013-2014	2014-2015	2015-2016	6.84	5.84024	5.97954	4.63564	2.84218	6.19139	3.99228	7.76212	5.04923
GID7178393	2013-2014	2014-2015	2015-2016	7.04	5.7204	5.48091	4.90568	2.8077	5.91265	3.99738	7.56272	4.99045
GID7178454	2013-2014	2014-2015	2015-2016	7.83	6.32994	6.30766	5.00055	3.73735	6.96972	5.14567	8.07959	4.80811
GID7178457	2013-2014	2014-2015	2015-2016	7.02	6.1469	5.89171	4.39638	3.20595	4.2061	4.971	8.00519	3.88326
GID7178461	2013-2014	2014-2015	2015-2016	7.51	5.90583	6.28943	4.57942	2.79505	4.56421	5.24367	7.93376	4.39963
GID7178466	2013-2014	2014-2015	2015-2016	7.1	5.34928	5.41421	4.47451	2.83479	5.73386	4.44	7.38763	4.58638
GID7178485	2013-2014	2014-2015	2015-2016	5.79	4.8158	5.41877	3.91573	2.76171	4.02478	3.33867	6.60117	4.384
GID7178525	2013-2014	2014-2015	2015-2016	7.13	5.65955	5.92817	4.59504	3.1053	6.06033	4.407	7.35638	4.2032
GID7178536	2013-2014	2014-2015	2015-2016	7.72	5.71982	6.51849	5.03849	3.08992	6.28019	5.18834	8.02007	4.39293
GID7178542	2013-2014	2014-2015	2015-2016	7.92	6.15273	6.13428	5.15511	3.57395	7.27392	4.85562	7.8912	5.43606
GID7178551	2013-2014	2014-2015	2015-2016	7.28	5.39454	5.62374	4.51523	3.54318	6.25755	4.32735	7.03852	5.02237
GID7178554	2013-2014	2014-2015	2015-2016	7.33	5.18472	5.11434	4.4758	3.34126	5.82302	4.08554	6.78331	4.57222
GID7178555	2013-2014	2014-2015	2015-2016	7.18	5.5255	5.12459	4.81508	3.25985	6.44579	4.1525	7.3659	5.13918
GID7178598	2013-2014	2014-2015	2015-2016	6.82	5.54112	5.2471	4.63205	3.24382	6.19207	4.19268	7.23495	4.48368
GID7178630	2013-2014	2014-2015	2015-2016	6.99	6.17518	5.89057	4.79593	2.9553	6.95856	5.07134	7.51263	5.51942
GID7178679	2013-2014	2014-2015	2015-2016	7.24	5.53027	5.62201	4.40809	3.0908	6.53596	4.49176	7.17781	5.02165
GID7178687	2013-2014	2014-2015	2015-2016	7.09	5.85096	6.44594	4.73399	3.11196	6.70412	3.94414	6.88837	4.79025
GID7178727	2013-2014	2014-2015	2015-2016	6.64	5.80631	6.0619	4.61568	3.10427	5.85293	4.73804	7.26709	4.80811
GID7178731	2013-2014	2014-2015	2015-2016	6.66	5.91643	5.59466	4.48696	2.97414	6.4943	3.07732	7.10415	4.16525
GID7178740	2013-2014	2014-2015	2015-2016	7.77	6.1693	6.39824	4.67158	2.87507	6.17722	4.11384	7.78459	4.64295
GID7178764	2013-2014	2014-2015	2015-2016	7.47	5.93782	5.97376	4.43656	3.26107	6.40722	4.57	7.4412	4.79918
GID7178769	2013-2014	2014-2015	2015-2016	7.36	5.60829	5.71676	3.97217	3.03277	6.34463	4.56548	7.13726	4.69056
GID7179799	2013-2014	2014-2015	2015-2016	7.64	6.08417	5.72821	4.95561	2.63113	6.0691	4.07226	7.14843	4.60247
GID7179805	2013-2014	2014-2015	2015-2016	8.14	5.7925	6.47465	5.28969	2.62023	6.1383	4.65708	7.6648	5.64116
GID7179813	2013-2014	2014-2015	2015-2016	7.02	6.04074	5.2372	4.76375	3.64636	6.85539	4.56488	7.20181	4.4652
GID7179819	2013-2014	2014-2015	2015-2016	7.37	5.31232	5.94432	4.91033	2.77585	6.13589	4.19435	7.38782	4.51877
GID7179824	2013-2014	2014-2015	2015-2016	7.13	5.63673	5.4731	4.68637	2.94444	5.87697	4.43691	7.42056	4.71892
GID7044358	2013-2014	2014-2015		7.26	5.78976	5.62846	4.54445	2.97453	5.98534	4.57667
GID7044516	2013-2014	2014-2015		7.06	5.16166	5.09211	4.23026	1.93998	5.72853	3.70384
GID7044679	2013-2014	2014-2015		7.12	5.67877	5.51092	4.68711	3.09126	5.71514	3.79089
GID7044812	2013-2014	2014-2015		7.7	5.21002	5.40038	4.96836	3.24895	6.01499	3.72914
GID7044828	2013-2014	2014-2015		7.33	5.18323	5.65223	5.05987	3.29062	6.10204	3.61827
GID7045003	2013-2014	2014-2015		7.06	5.6642	5.97757	4.35155	2.86773	6.46974	4.1056
GID7045044	2013-2014	2014-2015		7.18	5.02878	6.02429	4.41479	3.01132	6.2562	4.56393
GID7045240	2013-2014	2014-2015		7.38	5.50925	6.50481	4.49311	2.99633	6.09546	4.22267
GID7045945	2013-2014	2014-2015		7.73	6.06946	5.92935	4.78294	2.87418	6.12694	3.26891
GID7046102	2013-2014	2014-2015		8.02	5.60071	5.58861	4.50169	3.33957	5.63497	3.38424
GID7046165	2013-2014	2014-2015		7.41	5.64014	5.20399	4.54187	3.13444	6.17158	2.26222
GID7046190	2013-2014	2014-2015		7.78	5.96851	6.04681	4.10961	2.04165	7.0403	3.74843
GID7046215	2013-2014	2014-2015		6.7	5.20661	5.05536	4.23833	2.60511	5.34164	3.42849
GID7046382	2013-2014	2014-2015		7.56	5.76484	6.05924	4.50471	2.35851	6.03245	4.03112
GID7046418	2013-2014	2014-2015		7.25	5.58976	5.89393	4.39342	2.94673	6.21125	2.67471
GID7046663	2013-2014	2014-2015		7.34	5.71498	6.14173	4.7016	2.19815	6.64559	3.88422
GID7047009	2013-2014	2014-2015		7.04	5.27761	5.329	4.90335	3.19597	6.10117	3.86233
GID7047099	2013-2014	2014-2015		7.53	5.57821	5.95863	4.78356	3.02867	5.80253	3.60117
GID7047177	2013-2014	2014-2015		7.3	5.8494	6.26452	4.54277		5.81705	3.30338
GID7047297	2013-2014	2014-2015		8.39	5.38883	6.1517	4.80542	3.44627	6.36588	2.72451
GID7047518	2013-2014	2014-2015		8.06	6.09087	5.93448	5.02258	2.5837	6.09366	3.50828
GID7047541	2013-2014	2014-2015		8.29	6.47554	6.73448	4.72347	2.85485	6.65021	4.01348
GID7047542	2013-2014	2014-2015		8.41	5.29846	6.25015	4.90427	2.83498	6.17922	3.85649
GID7047543	2013-2014	2014-2015		7.61	6.26349	6.40171	4.9638	2.82472	6.89574	4.25232
GID7047556	2013-2014	2014-2015		8.19	6.55292	6.48946	4.86335	2.84972	6.66806	4.47926
GID7047597	2013-2014	2014-2015		7.56	5.4791	5.54465	4.33041	3.05606	5.99801	3.12477
GID7047612	2013-2014	2014-2015		7.57	5.43743	5.73326	4.75154	3.08427	6.27554	4.05111
GID7047619	2013-2014	2014-2015		7.34	5.89888	5.6739	4.98399	3.11428	6.48768	3.95064
GID7047854	2013-2014	2014-2015		7.48	5.92095	4.53293	4.91331	3.12457	5.72072	3.98155
GID7047937	2013-2014	2014-2015		7.65	5.27308	5.70521	4.73255	2.94025	7.39544	4.18213
GID7047943	2013-2014	2014-2015		7.75	6.01266	5.53199	4.76231	3.02038	6.51103	4.05787
GID7047989	2013-2014	2014-2015		7.17	4.95165	5.96618	4.57556	3.36846	6.29915	2.72826
GID7048153	2013-2014	2014-2015		7.16	5.25638	5.30154	4.47424	2.70675	4.56804	4.54833
GID7048227	2013-2014	2014-2015		7.4	5.14255	5.48445	4.34924	3.1106	3.95117	3.48508
GID7048516	2013-2014	2014-2015		7.36	5.96356	6.38212	4.13043	2.95697	6.74242	3.5594
GID7170723	2013-2014	2014-2015		6.89	4.94408	5.13817	4.18735	2.34813	5.61059	2.50394
GID7170965	2013-2014	2014-2015		7.58	6.46566	5.72621	4.80788	2.80519	6.32087	4.11183
GID7170971	2013-2014	2014-2015		7.82	5.76774	5.68632	4.43735	2.53211	6.06148	2.9154
GID7170988	2013-2014	2014-2015		7.43	5.84327	5.47692	4.37967	3.06521	5.78914	3.18112
GID7171094	2013-2014	2014-2015		7.62	5.98092	6.31567	4.77699	2.79534	6.14033	3.5643
GID7171128	2013-2014	2014-2015		7.68	5.21976	5.67749	4.22267	2.69598	5.3561	3.19228
GID7171143	2013-2014	2014-2015		7.31	4.82913	5.59886	4.37669	2.95303	5.64182	3.75627
GID7171162	2013-2014	2014-2015		7.57	5.42734	5.59202	4.24946	2.97867	5.66265	4.17368
GID7171391	2013-2014	2014-2015		7.15	5.00125	4.88328	3.99205	2.66344	4.66022	2.66286
GID7173468	2013-2014	2014-2015		6.81	6.07789	6.05023	4.48461	2.24101	5.1839	4.46197
GID7173471	2013-2014	2014-2015		7.08	5.67908	5.86334	4.36259	2.58139	6.79009	4.45676
GID7173472	2013-2014	2014-2015		6.94	5.98488	6.21889	4.27628	2.39421	6.16604	4.30572
GID7173488	2013-2014	2014-2015		6.76	5.60487	4.87861	4.50843	2.61043	5.98547	3.84734
GID7173494	2013-2014	2014-2015		6.81	5.45904	4.83816	4.60441	2.29248	5.44986	4.06907
GID7173500	2013-2014	2014-2015		6.83	5.51484	5.41081	4.40278	2.64954	5.51783	3.91431
GID7173521	2013-2014	2014-2015		7.4	5.91663	6.14471	4.61632	2.77966	5.86504	3.83693
GID7173528	2013-2014	2014-2015		7.01	6.03568	5.8826	4.31349	2.32902		3.73202
GID7173536	2013-2014	2014-2015		7.36	5.95309	5.74528	4.65799	2.57261	5.16292	3.68514
GID7173707	2013-2014	2014-2015		7.82	5.66416	5.34236	4.43583	2.60699	6.52968	3.98944
GID7173722	2013-2014	2014-2015		7.22	5.96625	5.74977	4.27363	2.75507	5.85564	3.61965
GID7174093	2013-2014	2014-2015		7.09	5.32151	6.18199	4.41228	2.79726	4.4159	3.91888
GID7174104	2013-2014	2014-2015		7.31	5.30252	5.35284	4.6142	3.10268	7.09133	3.91126
GID7174109	2013-2014	2014-2015		7.66	5.97068	6.10954	4.44158	3.60716	6.39192	3.98195
GID7174113	2013-2014	2014-2015		7.39	5.55922	5.54544	4.73548	3.64627	6.70591	4.29519
GID7174115	2013-2014	2014-2015		7.91	6.15446	6.18703	4.82699	3.65396	6.73493	3.67689
GID7174131	2013-2014	2014-2015		7.42	5.78318	5.5272	4.46464	3.57255	6.06231	3.9135
GID7174195	2013-2014	2014-2015		6.96	5.84373	5.38043	4.17022	2.88669	5.59712	3.48332
GID7174271	2013-2014	2014-2015		7.19	5.81397	5.86818	4.30192	2.82515	6.54808	2.3732
GID7174288	2013-2014	2014-2015		6.9	5.81188	6.16859	4.64299	2.62938	5.95664	3.06095
GID7174312	2013-2014	2014-2015		7.8	6.31932	6.53896	5.0976	2.81656	7.09174	3.83997
GID7174313	2013-2014	2014-2015		7.37	5.68242	5.86317	4.97632	2.52297	6.03222	4.24994
GID7174323	2013-2014	2014-2015		7.58	5.96813	6.34864	4.55296	2.65566	5.93475	3.46274
GID7174332	2013-2014	2014-2015		7.35	6.34536	5.78226	4.68019	2.71271	6.54114	3.93669
GID7174339	2013-2014	2014-2015		7.19	5.31486	5.83696	4.89299	2.83194	5.22641	3.55946
GID7174343	2013-2014	2014-2015		7.05	5.32304	5.80163	4.91977	2.7563	5.66242	3.52821
GID7174347	2013-2014	2014-2015		7.69	6.06932	6.5401	5.03584	2.82361	6.5657	4.28565
GID7174348	2013-2014	2014-2015		7.19	5.28138	5.85748	4.79849	2.92361	5.24278	3.27152
GID7174390	2013-2014	2014-2015		7.56	6.25307	5.67807	4.91097	2.72088	6.9761	3.70619
GID7174393	2013-2014	2014-2015		7.25	5.66527	5.93562	5.02109	2.826	5.78413	3.74563
GID7174398	2013-2014	2014-2015		7.69	5.77151	5.73155	4.72103	2.60029	5.82986	3.78549
GID7174404	2013-2014	2014-2015		8.06	6.43892	6.17941	4.28874	2.89645	7.05009	3.5965
GID7174406	2013-2014	2014-2015		8.13	6.22687	6.18853	4.6816	2.61952	7.03075	4.00126
GID7174412	2013-2014	2014-2015		7.87	6.45603	5.95377	4.47177	2.91055	7.08432	3.69918
GID7174417	2013-2014	2014-2015		8.13	6.36972	6.43012	4.9316	2.84452	6.74652	4.0779
GID7174422	2013-2014	2014-2015		8.16	6.72166	6.39138	4.84529	2.89388	6.79563	4.19025
GID7174424	2013-2014	2014-2015		6.73	4.96868	6.20448	4.70838	2.56311	5.19518	3.38593
GID7174434	2013-2014	2014-2015		6.89	5.63684	5.69622	5.10124	2.86375	6.87701	3.78698
GID7174488	2013-2014	2014-2015		6.72	5.45022	5.42547	4.53309	2.87646	6.56283	4.08085
GID7174504	2013-2014	2014-2015		7.63	5.916	5.53487	4.88205	2.95723	6.15807	4.01091
GID7174508	2013-2014	2014-2015		7.09	5.83862	5.97703	4.74217	3.07262	6.26373	4.33308
GID7174521	2013-2014	2014-2015		7.5	6.2843	6.0682	4.39693	2.93992	5.88277	3.95957
GID7174522	2013-2014	2014-2015		7.48	5.79248	6.09327	4.7072	2.83351	6.15063	3.65674
GID7174530	2013-2014	2014-2015		7.23	5.89144	5.87162	4.72803	3.08544	6.71387	4.4246
GID7174532	2013-2014	2014-2015		7.19	5.99635	5.96108	4.88577	3.18736	6.56507	4.64558
GID7174534	2013-2014	2014-2015		7.44	6.12433	5.41977	4.75556	2.67005	6.80762	4.61507
GID7174537	2013-2014	2014-2015		7.86	5.84085	6.40096	4.67967	2.78159	6.36194	3.96701
GID7174540	2013-2014	2014-2015		7.26	5.81555	6.01806	4.66851	3.21877	6.80167	3.65227
GID7174560	2013-2014	2014-2015		7.62	5.54273	5.7551	4.77549	3.06022	6.74582	3.77182
GID7174562	2013-2014	2014-2015		7.3	6.08142	6.52091	4.57237	2.97304	6.52484	4.24801
GID7174564	2013-2014	2014-2015		7.33	5.66475	5.72661	4.3685	2.86022	6.20713	3.97718
GID7174565	2013-2014	2014-2015		7.75	5.5405	5.72547	4.71374	3.10637	6.41547	3.99057
GID7174569	2013-2014	2014-2015		7.34	5.82993	6.09243	4.77177	3.08073	6.43183	3.42733
GID7174571	2013-2014	2014-2015		7.77	5.92219	5.34143	4.52252	2.67496	5.67514	4.00471
GID7174572	2013-2014	2014-2015		7.31	5.65954	5.70895	4.73011	2.95894	6.4177	4.13417
GID7174585	2013-2014	2014-2015		7.37	4.6402	5.90439	4.68919	2.75573	6.26306	3.85664
GID7174587	2013-2014	2014-2015		7.32	5.70568	5.94884	4.75243	2.68971	6.69523	3.76066
GID7174593	2013-2014	2014-2015		7.58	5.59283	5.64461	4.9014	2.90534	6.79586	4.25462
GID7174610	2013-2014	2014-2015		7.3	5.88226	5.21897	4.65735	3.11944	6.74527	4.48676
GID7174640	2013-2014	2014-2015		6.9	5.38301	5.17851	4.84039	3.01303	6.77461	4.0753
GID7174651	2013-2014	2014-2015		7.31	5.83092	5.67766	4.59039	2.45726	4.29587	4.27247
GID7174704	2013-2014	2014-2015		7.7	5.78275	6.05507	4.87987	2.81589	7.58807	3.71486
GID7174707	2013-2014	2014-2015		7.35	5.21728	5.19068	3.66707	2.52487	7.79786	4.04299
GID7174718	2013-2014	2014-2015		6.86	5.45463	5.61176	4.71544	2.90372	4.32847	3.93808
GID7174754	2013-2014	2014-2015		6.43	5.10757	5.30268	4.28302	2.56701	5.89325	2.83702
GID7174798	2013-2014	2014-2015		6.74	5.18677	6.2317	4.5257	3.17615	3.93022	3.84582
GID7174801	2013-2014	2014-2015		7.1	5.89957	5.53997	4.75413	3.09218	4.14432	3.87855
GID7175758	2013-2014	2014-2015		6.61	5.17082	5.08217	4.27558	2.79137	5.82849	3.4516
GID7175808	2013-2014	2014-2015		7.18	5.7229	5.80354	4.82394	2.65867		3.48508
GID7175811	2013-2014	2014-2015		7.26	5.6976	5.34143	4.80683	3.03432	7.91984	3.85413
GID7175819	2013-2014	2014-2015		6.47	5.48109	6.02918	4.55757	2.92214	7.69009	2.57511
GID7175851	2013-2014	2014-2015		7.17	5.29135	5.93687	4.62974	3.53944	6.80616	3.76038
GID7175852	2013-2014	2014-2015		7.49	5.52573	6.19214	4.34552	3.14906	4.55824	3.92779
GID7175855	2013-2014	2014-2015		7.65	5.53789	5.38022	4.23877	3.02062	6.4591	3.94033
GID7175877	2013-2014	2014-2015		6.57	5.03268	5.56427	4.63609	2.14306	5.55139	3.2759
GID7175894	2013-2014	2014-2015		7.07	5.37122	5.36085	4.47016	1.8687	4.39811	3.63378
GID7175911	2013-2014	2014-2015		7.02	4.83699	4.68906	4.2849	2.09691	6.22249	3.2067
GID7175920	2013-2014	2014-2015		7.15	5.61006	5.11527	4.67552	2.18921	6.35307	3.98572
GID7175926	2013-2014	2014-2015		7.53	6.06988	5.64974	4.84442	1.95011	6.51567	3.64494
GID7175978	2013-2014	2014-2015		6.22	5.12799	5.13881	4.64233	2.59158	5.77189	4.03038
GID7175997	2013-2014	2014-2015		6.49	5.79391	5.80719	4.47194	2.37684	6.01493	3.93588
GID7176014	2013-2014	2014-2015		6.77	4.83781	5.7599	4.16912	2.85248	5.76251	4.2655
GID7176050	2013-2014	2014-2015		7.03	6.00054	6.58713	4.66118	2.65449	7.07725	3.48012
GID7176059	2013-2014	2014-2015		7.08	5.7937	5.89084	4.47368	3.02052	6.94183	4.14307
GID7176110	2013-2014	2014-2015		6.44	4.96973	5.0691	4.2303	2.71338	5.57198	3.87363
GID7176115	2013-2014	2014-2015		6.58	5.0486	5.62694	4.10084	2.24479	5.45144	4.01351
GID7176152	2013-2014	2014-2015		7.17	5.8291	6.13976		2.16082		3.2397
GID7176175	2013-2014	2014-2015		6.89	5.79041	5.88563	4.10605	2.83582	5.08537	4.06113
GID7176182	2013-2014	2014-2015		6.79	5.40128	5.77508	4.03387	2.85505	5.77287	3.81337
GID7176183	2013-2014	2014-2015		6.44	5.20634	5.98363	3.85307	2.23774	6.08909	4.38703
GID7176275	2013-2014	2014-2015		7.25	5.36779	5.97565	4.12465	2.56659	6.23716	4.39298
GID7176276	2013-2014	2014-2015		7.34	5.16765	5.46853	4.09117	2.49287	6.16796	4.18837
GID7176280	2013-2014	2014-2015		7.22	5.43029	5.63377	4.1373	2.69928	5.82942	3.70622
GID7176284	2013-2014	2014-2015		7	5.20038	5.95742	4.20277	2.71979	5.53552	3.76723
GID7176289	2013-2014	2014-2015		7.08	5.58506	5.85372	4.15739	2.46402	5.5876	3.69506
GID7176320	2013-2014	2014-2015		6.29	4.72111	5.23679	3.62813	2.18537	5.0838	4.19868
GID7176353	2013-2014	2014-2015		6.84	5.45251	4.93708	4.22858	2.83921	6.11281	3.42636
GID7176362	2013-2014	2014-2015		6.99	5.50087	6.13651	4.37813	2.6187	6.96475	4.29169
GID7176414	2013-2014	2014-2015		7.37	5.2851	5.76728	4.41013	2.58793	6.51162	3.92041
GID7176554	2013-2014	2014-2015		7.35	5.57304	5.50403	4.4131	2.55845	6.2579	4.39213
GID7176563	2013-2014	2014-2015		7.58	5.86014	5.90532	4.13847	2.5371	6.41177	3.83902
GID7176603	2013-2014	2014-2015		7.17	5.65106	6.22213	4.24189	2.46723	7.30686	4.3911
GID7176604	2013-2014	2014-2015		7.18	5.53275	5.89392	4.05141	2.96146	6.16177	4.27503
GID7176618	2013-2014	2014-2015		7.26	6.11832	6.7133	4.20618	2.37171	7.17218	4.36357
GID7176626	2013-2014	2014-2015		7.41	6.02457	6.4717	4.10722	2.4871	7.05462	4.70435
GID7176635	2013-2014	2014-2015		7.26	6.10567	6.62783	4.22627	1.87812	6.74064	4.65524
GID7176637	2013-2014	2014-2015		7.12	6.25374	6.69506	4.10871	2.52941	7.08959	4.47444
GID7176648	2013-2014	2014-2015		6.87	5.55954	6.33039	4.29025	2.16659	6.38647	4.05777
GID7176669	2013-2014	2014-2015		6.65	5.47342	5.31112	4.11945	2.59904	5.93961	4.43848
GID7176676	2013-2014	2014-2015		6.44	5.49202	5.31226	4.19236	2.66186	5.81907	4.18402
GID7176731	2013-2014	2014-2015		7.33	6.06643	5.47465	4.47213	2.58814	6.87938	4.68997
GID7176751	2013-2014	2014-2015		7.7	4.97044	5.63761	4.22361	2.55801	6.92622	4.27702
GID7176775	2013-2014	2014-2015		7.42	6.23756	5.72081	4.52049	2.47084	6.5706	4.75842
GID7176778	2013-2014	2014-2015		7.52	4.59619	6.35328	4.3635	2.67084	6.4203	4.52553
GID7176781	2013-2014	2014-2015		7.47	6.32833	6.30542	4.55992	2.64776	6.99024	4.24503
GID7176838	2013-2014	2014-2015		6.86	5.40943	5.2832	4.27049	2.55225	6.43051	3.94146
GID7176944	2013-2014	2014-2015		6.84	5.52421	5.784	3.64256	2.64302	6.11844	4.26488
GID7177015	2013-2014	2014-2015		6.82	5.09341	5.22104	4.1567	2.65071	6.18987	3.93527
GID7177017	2013-2014	2014-2015		6.91	5.394	5.04383	4.1381	2.76161	6.01576	3.86831
GID7177019	2013-2014	2014-2015		7.08	5.33597	4.79141	4.10313	2.6911	6.19582	4.12798
GID7177038	2013-2014	2014-2015		7.11	6.36499	6.07802	4.74673	2.80713	6.57528	3.77009
GID7177041	2013-2014	2014-2015		7.23	6.01975	6.34924	4.52426	2.79943	6.08719	4.13914
GID7177042	2013-2014	2014-2015		7.39	5.89543	5.78014	4.4161	2.57029	6.59549	4.05301
GID7177051	2013-2014	2014-2015		7.62	6.08888	6.21205	4.84392	2.40362	6.07689	4.11551
GID7177089	2013-2014	2014-2015		6.89	5.79945	5.60236	4.65866	2.52606	6.11186	4.04929
GID7177100	2013-2014	2014-2015		6.96	5.56507	5.29524	4.73381	3.00747	5.75918	3.1304
GID7177103	2013-2014	2014-2015		7.63	5.74216	6.17216	5.12443	2.72606	6.62302	4.20703
GID7177105	2013-2014	2014-2015		7.11	5.74885	5.7619	4.92131	2.71132	6.21311	4.13412
GID7177127	2013-2014	2014-2015		7.16	5.53457	6.02059	4.70256	2.83503	6.35768	3.80673
GID7177130	2013-2014	2014-2015		7.18	5.67147	5.46447	4.57979	2.66901	5.40427	3.83203
GID7177165	2013-2014	2014-2015		7.1	5.87237	6.1619	4.7725	2.75106	6.35293	3.7792
GID7177168	2013-2014	2014-2015		7.17	5.79424	6.13911	5.0411	2.79465	6.53671	4.35956
GID7177345	2013-2014	2014-2015		7	5.19221	5.1001	4.29594	2.59505	5.59062	4.10731
GID7177375	2013-2014	2014-2015		7.72	5.86984	5.22153	4.46341	2.77969		3.79593
GID7177391	2013-2014	2014-2015		7.78	5.84826	4.80273	4.48276	2.48418	6.15574	4.24682
GID7177410	2013-2014	2014-2015		7.41	5.59474	6.13201	4.68954	2.62902	6.26754	3.01951
GID7177413	2013-2014	2014-2015		7.26	5.67287	5.67275	5.01915	2.71108	6.78912	3.21892
GID7177433	2013-2014	2014-2015		7.8	5.90778	6.07623	4.58841	2.73225	6.49056	4.30411
GID7177558	2013-2014	2014-2015		7.34	5.52385	5.34461	4.32949	2.60341	6.23386	3.77286
GID7177562	2013-2014	2014-2015		6.89	5.30808	5.48763	4.38975	2.77264	5.87151	3.97301
GID7177563	2013-2014	2014-2015		6.99	5.60942	5.39133	4.75806	2.76559	6.02498	3.84727
GID7177569	2013-2014	2014-2015		7.35	5.89885	5.35601	4.49913	2.89315	5.87441	3.39637
GID7177570	2013-2014	2014-2015		7.2	5.65406	5.57025	4.65538	2.91174	5.59845	3.57792
GID7177591	2013-2014	2014-2015		7.43	5.90844	5.96561	4.48833	2.33328	5.75039	3.24451
GID7177603	2013-2014	2014-2015		7.26	6.02972	6.14225	4.8291	2.89354	5.85679	3.65225
GID7177627	2013-2014	2014-2015		7.01	4.91737	4.82772	4.57687	2.33136	6.25188	3.94317
GID7177632	2013-2014	2014-2015		7.13	5.34519	5.55194	4.34398	2.51405	5.54291	4.19689
GID7177664	2013-2014	2014-2015		7.73	5.74425	5.55903	4.87224	2.73833	6.51282	4.05329
GID7177669	2013-2014	2014-2015		7.1	6.03443	5.95105	4.61703	2.29539	6.86475	3.39332
GID7177673	2013-2014	2014-2015		6.97	5.94217	6.2086	4.51212	2.39667	6.59913	3.52501
GID7177749	2013-2014	2014-2015		7.5	5.69584	5.15214	4.73902	2.72693	6.1061	3.80914
GID7177777	2013-2014	2014-2015		7.12	5.44361	4.79373	4.58574	2.63719	5.61131	3.31509
GID7177872	2013-2014	2014-2015		7.69	6.36698	6.51225	5.45033	2.64488	7.23855	3.75929
GID7177874	2013-2014	2014-2015		7.09	5.80745	5.40171	5.00241	2.6218	6.5384	4.11345
GID7177969	2013-2014	2014-2015		6.57	5.33726	4.92142	4.0404	2.4441	5.68544	3.59198
GID7178348	2013-2014	2014-2015		6.86	5.65497	5.71401	4.93623	2.7909	6.17949	3.61281
GID7178382	2013-2014	2014-2015		7.43	5.65195	5.2963	4.98902	2.83911	6.28319	3.89173
GID7178396	2013-2014	2014-2015		7.48	5.61028	5.6	4.83277	2.86026	5.7698	4.07402
GID7178459	2013-2014	2014-2015		7.35	5.28232	5.5692	4.19846	2.97133	3.87969	4.802
GID7178464	2013-2014	2014-2015		7.21	5.34333	5.18117	4.23641	2.65338	5.48534	4.41434
GID7178501	2013-2014	2014-2015		6.79	5.60375	4.9145	4.20739	1.99377	6.45633	4.70834
GID7178503	2013-2014	2014-2015		6.74	5.64485	5.09665	4.42744	3.04145	6.15799	4.20679
GID7178596	2013-2014	2014-2015		6.13	5.24053	5.36619	4.89098	3.15664	5.97258	3.88688
GID7178631	2013-2014	2014-2015		6.9	6.103	5.84498	4.69846	3.02325	7.03148	5.47034
GID7178632	2013-2014	2014-2015		7.55	6.27562	5.6051	4.75948	2.89825	6.25692	5.223
GID7178641	2013-2014	2014-2015		7.44	5.5844	5.45866	4.45442	2.93607	6.3529	4.14167
GID7178642	2013-2014	2014-2015		7.11	5.58515	5.7333	4.35174	2.79377	5.67359	4.268
GID7178650	2013-2014	2014-2015		7.19	5.85747	6.45695	4.80114	3.10338	6.44219	4.53734
GID7178680	2013-2014	2014-2015		7.1	5.56524	5.51945	3.97283	3.05747	6.59325	4.64875
GID7178712	2013-2014	2014-2015		6.69	5.35765	5.54224	4.8761	2.93568	4.94147	4.07732
GID7178742	2013-2014	2014-2015		7.95	6.23031	6.1179	4.84048	2.78405	5.89603	3.45164
GID7178768	2013-2014	2014-2015		7.36	5.79374	5.18837	4.88327	2.83777	5.6605	3.3943
GID7178774	2013-2014	2014-2015		7.16	5.6732	5.28182	4.82524	2.70956	6.52955	3.86528
GID7179791	2013-2014	2014-2015		7.29	5.43611	5.77949	4.95859	2.46831	6.73354	3.87286
GID7179792	2013-2014	2014-2015		7.67	5.86468	5.81824	4.80383	2.49139	6.07134	3.53655
GID7179793	2013-2014	2014-2015		6.99	5.6995	5.9812	4.8388	2.51703	6.29009	3.60277
GID7179794	2013-2014	2014-2015		7.38	5.83417	5.76354	4.95115	2.76767	6.23354	4.01572
GID7179806	2013-2014	2014-2015		7.21	6.012	6.06781	4.89981	2.58882	6.41657	3.67271
GID7179807	2013-2014	2014-2015		7.23	5.73521	6.02109	4.90651	2.58882	5.92029	4.32747
GID7179811	2013-2014	2014-2015		7.92	5.87361	4.88661	5.12154	2.64972	6.6383	4.30069
GID7179839	2013-2014	2014-2015		7.01	5.43286	5.34147	4.79723	2.85085	5.98113	4.30521
GID7310203	2014-2015	2015-2016	2016-2017	6.1	7.27705	7.27693	3.79826	1.56673			7.11387	2.19945	3.61028
GID7310216	2014-2015	2015-2016	2016-2017	6.39	7.34651	7.23646	3.30116	1.90612			6.98932	2.02185	4.0493
GID7310280	2014-2015	2015-2016	2016-2017	6.21	7.80651	7.40042	3.47449	2.07612			6.86276	2.18554	3.93791
GID7310282	2014-2015	2015-2016	2016-2017	5.91	7.12984	7.11375	3.36116	2.05279			6.77756	2.43717	3.83542
GID7310284	2014-2015	2015-2016	2016-2017	6.53	7.34651	7.11709	2.57449	0.456123			7.29095	2.3281	3.45167
GID7310307	2014-2015	2015-2016	2016-2017	6.13	7.28318	6.83709	3.68116	1.96279			6.60264	2.10117	3.84535
GID7310414	2014-2015	2015-2016	2016-2017	6.87	7.07341	7.5447	3.30205	1.59653			7.28845	1.78195	3.84871
GID7310423	2014-2015	2015-2016	2016-2017	6.37	7.13341	7.36803	3.23539	1.52986			7.5508	2.11773	3.97753
GID7310428	2014-2015	2015-2016	2016-2017	6.41	7.10674	7.1547	3.25539	1.54319			6.7372	2.0652	3.89149
GID7310601	2014-2015	2015-2016	2016-2017	6.75	7.37635	7.35196	3.32692	1.59525			7.3329	1.73874	4.26166
GID7310628	2014-2015	2015-2016	2016-2017	6.65	7.15302	7.55529	3.56025	1.75858			6.61185	1.97259	4.27229
GID7310704	2014-2015	2015-2016	2016-2017	6.15	7.22969	7.02196	3.45359	2.10192			6.78343	2.13865	3.89445
GID7310723	2014-2015	2015-2016	2016-2017	6.49	7.24635	7.68529	3.52359	2.41525			7.3954	1.97913	4.03965
GID7310771	2014-2015	2015-2016	2016-2017	6.37	6.8935	7.35419	3.32782	2.00267			6.86378	2.06998	3.86806
GID7310775	2014-2015	2015-2016	2016-2017	6.77	6.96016	7.22419	3.33116	1.816			7.46526	2.12013	4.17479
GID7310785	2014-2015	2015-2016	2016-2017	6.12	7.06683	7.95752	3.61782	2.21933			6.94704	1.58584	3.85479
GID7310788	2014-2015	2015-2016	2016-2017	6.32	7.30016	7.16752	3.24449	1.216			7.22925	2.13806	3.3257
GID7310789	2014-2015	2015-2016	2016-2017	6.28	7.34016	7.10752	3.24116	1.36267			7.15515	2.46915	3.55098
GID7310797	2014-2015	2015-2016	2016-2017	6.22	7.28683	7.19086	3.24116	2.15933			7.25269	1.86693	3.41952
GID7310799	2014-2015	2015-2016	2016-2017	6.29	7.31016	6.68086	3.24116	1.64933			7.13104	2.27861	3.4014
GID7310804	2014-2015	2015-2016	2016-2017	6.65	7.4135	7.43752	3.38782	2.09933			7.08454	2.3891	3.53327
GID7310807	2014-2015	2015-2016	2016-2017	6.75	7.05016	7.62752	3.34116	2.15267			7.49465	2.3292	4.03618
GID7310835	2014-2015	2015-2016	2016-2017	6.2	6.85016	7.13419	3.67116	2.126			7.0742	2.04409	4.13361
GID7310893	2014-2015	2015-2016	2016-2017	5.65	6.81683	6.94419	3.38449	2.09267			6.537	1.74015	4.21493
GID7310894	2014-2015	2015-2016	2016-2017	5.7	6.5535	6.47419	3.76116	1.956			6.26484	2.05971	4.06986
GID7310905	2014-2015	2015-2016	2016-2017	6.87	7.81688	8.10102	3.57202	1.77612			7.825	1.8435	3.89722
GID7310906	2014-2015	2015-2016	2016-2017	6.64	7.20355	7.86436	3.25202	1.79946			7.38803	1.96098	3.9291
GID7310918	2014-2015	2015-2016	2016-2017	6.89	7.16355	7.16769	3.28202	2.11612			7.24994	2.3199	4.25798
GID7311040	2014-2015	2015-2016	2016-2017	5.89	6.71355	7.22102	3.36869	2.15612			6.58805	2.0141	4.18708
GID7311059	2014-2015	2015-2016	2016-2017	6.16	6.58355	8.07102	2.65202	1.90279			7.01542	1.77185	4.21875
GID7311077	2014-2015	2015-2016	2016-2017	6.93	7.55355	7.94436	2.75535	0.99279			7.20238	1.82659	3.7354
GID7311105	2014-2015	2015-2016	2016-2017	6.14	6.53021	7.30436	3.50202	2.10612			6.68327	2.27301	3.79019
GID7311160	2014-2015	2015-2016	2016-2017	6.28	7.035	7.85815	2.87759	1.85369			7.46406	2.34525	4.11136
GID7311249	2014-2015	2015-2016	2016-2017	6.78	7.81834	7.58148	2.85759	1.14369			7.60952	2.52732	4.27831
GID7311612	2014-2015	2015-2016	2016-2017	6.6	7.45588	7.76342	3.0376	2.14057			7.40625	2.01453	3.98963
GID7311884	2014-2015	2015-2016	2016-2017	6.27	7.77637	7.44596	3.40408	2.69552			6.72464	2.04351	4.09016
GID7311894	2014-2015	2015-2016	2016-2017	6.26	7.81304	7.41596	3.39408	2.30885			7.02293	2.13056	4.29689
GID7311895	2014-2015	2015-2016	2016-2017	6.53	7.25637	7.29929	3.38408	1.90552			7.17248	1.94894	4.07162
GID7312071	2014-2015	2015-2016	2016-2017	6	7.34648	7.23169	3.18381	1.72923			7.29256	2.36672	4.11377
GID7312084	2014-2015	2015-2016	2016-2017	6.5	7.31315	6.27502	2.38048	0.669227			7.33936	2.47579	3.58843
GID7312092	2014-2015	2015-2016	2016-2017	6.65	6.93082	6.95061	3.30287	1.82399			6.99755	2.00415	3.94211
GID7312223	2014-2015	2015-2016	2016-2017	6.38	6.95749	7.50394	3.40621	1.96399			7.17504	1.80159	4.43798
GID7312313	2014-2015	2015-2016	2016-2017	6.26	7.49883	8.01754	3.41056	1.6664			7.00631	1.60129	3.5198
GID7312360	2014-2015	2015-2016	2016-2017	6.7	7.83549	6.8942	3.2339	1.13198			7.39692	2.51049	3.44591
GID7312378	2014-2015	2015-2016	2016-2017	6.74	7.19549	7.09754	3.37723	1.1814			7.32416	2.61354	3.56736
GID7312454	2014-2015	2015-2016	2016-2017	5.89	7.32216	6.44087	3.03056	0.658646			7.10273	2.01221
GID7312655	2014-2015	2015-2016	2016-2017	6.12	7.35221	6.876	3.14674	1.12744			7.18726	2.19621	3.42591
GID7312934	2014-2015	2015-2016	2016-2017	6.63	7.57449	7.55568	3.71159	1.74551			7.87117	2.80714	4.27374
GID7313022	2014-2015	2015-2016	2016-2017	6.93	7.18081	7.29092	3.35653	1.23767			7.2457	2.25513	3.56743
GID7313023	2014-2015	2015-2016	2016-2017	6.67	7.16747	7.27092	3.27653	0.864341			7.3454	2.20208	3.54931
GID7313027	2014-2015	2015-2016	2016-2017	6.97	7.73747	7.52092	3.24319	0.927674			7.34867	2.16302	3.39473
GID7313028	2014-2015	2015-2016	2016-2017	6.7	7.23081	7.43425	3.37653	1.60434			7.2733	2.41004	3.80806
GID7313031	2014-2015	2015-2016	2016-2017	6.47	7.11081	7.43515	3.27653	1.67767			7.14964	2.41264	3.86757
GID7313040	2014-2015	2015-2016	2016-2017	6.42	7.16294	7.29944	3.2945	0.827051			7.48625	1.75194	3.00494
GID7313048	2014-2015	2015-2016	2016-2017	6.1	6.79961	7.19944	3.6845	2.12372			6.93745	2.32425	4.22992
GID7313112	2014-2015	2015-2016	2016-2017	6.69	6.85294	6.75989	3.6345	2.20372			6.64318	2.17135	4.06611
GID7313172	2014-2015	2015-2016	2016-2017	6.09	6.49961	6.13944	3.48783	2.04038			6.13501	1.9009	4.00639
GID7313312	2014-2015	2015-2016	2016-2017	6.77	7.50062	7.31168	3.12371	0.686994			7.08048	1.83821	3.59014
GID7313358	2014-2015	2015-2016	2016-2017	6.49	7.26725	7.17834	3.22371	1.12033			7.00824	1.82333	3.31112
GID7313392	2014-2015	2015-2016	2016-2017	6.39	7.64481	6.14757	3.487	1.57047			7.42557	2.22548	3.88312
GID7313395	2014-2015	2015-2016	2016-2017	6.23	7.29481	6.8909	2.98033	0.720471			7.0409	1.96886	3.37285
GID7313462	2014-2015	2015-2016	2016-2017	7.48	7.12221	7.17002	3.05197	1.25738			7.22423	1.87653	3.77639
GID7313663	2014-2015	2015-2016	2016-2017	6.48	7.25008	7.38711	3.13015	1.67683			6.57886	1.5681	3.38609
GID7313804	2014-2015	2015-2016	2016-2017	6.85	7.67011	7.06476	2.997	1.66497			7.01955	2.04956	3.31123
GID7313806	2014-2015	2015-2016	2016-2017	6.32	7.90344	7.22809	3.597	1.77831			7.18912	2.38542	3.97337
GID7395694	2014-2015	2015-2016	2016-2017	6.49	7.76372	7.47693	3.5016	1.60339			7.19288	2.24186	3.96361
GID7395822	2014-2015	2015-2016	2016-2017	5.95	7.07372	7.1136	3.5316	2.09339			7.19735	1.92788	3.77667
GID7395899	2014-2015	2015-2016	2016-2017	6.64	7.38705	7.43693	3.54826	1.88339			7.43045	1.93153	3.93152
GID7395926	2014-2015	2015-2016	2016-2017	6.34	7.51705	7.24027	3.64826	1.90006			6.78426	1.89314	4.25221
GID7395966	2014-2015	2015-2016	2016-2017	6.3	7.34372	7.22795	3.1116	1.29673			7.01268	1.98785	3.49868
GID7395971	2014-2015	2015-2016	2016-2017	6.35	6.85984	6.78709	3.33449	1.63279			6.85033	1.56479	3.48271
GID7396029	2014-2015	2015-2016	2016-2017	6.17	6.93984	7.49646	2.32449	0.596123			7.11044	1.99663	3.20709
GID7396039	2014-2015	2015-2016	2016-2017	6.54	7.79603	7.26375	3.51449	1.64279			7.04705	2.15452	4.01597
GID7396103	2014-2015	2015-2016	2016-2017	6.4	7.52984	7.68709	3.48449	1.94612			6.88113	1.95504	3.82833
GID7396104	2014-2015	2015-2016	2016-2017	6.15	7.16651	7.58375	3.43449	2.01612			6.6609	1.90162	3.96777
GID7396125	2014-2015	2015-2016	2016-2017	7.23	7.25651	7.12709	3.17782	1.41946			7.16148	2.21508	3.6416
GID7396133	2014-2015	2015-2016	2016-2017	6.31	7.48984	7.19146	3.09116	1.88946			7.08623	2.3867	4.1712
GID7396135	2014-2015	2015-2016	2016-2017	6.05	7.31318	7.44375	3.38782	1.75279			7.08875	2.08752	4.21009
GID7396151	2014-2015	2015-2016	2016-2017	7.33	6.89261	7.57743	3.18479	1.63845			7.00029	1.85747	4.11996
GID7396161	2014-2015	2015-2016	2016-2017	7.22	7.81928	7.52743	3.18479	1.53845			7.59894	2.48305	3.90072
GID7396171	2014-2015	2015-2016	2016-2017	6.01	6.95595	7.06743	2.36479	1.12512			6.73274	2.47018	3.61642
GID7396172	2014-2015	2015-2016	2016-2017	6.84	6.78928	6.74409	3.61146	2.17512			6.12702	1.88076	4.10141
GID7396173	2014-2015	2015-2016	2016-2017	6.15	6.89261	7.23076	3.36146	1.79512			6.21816	2.17004	3.89218
GID7396176	2014-2015	2015-2016	2016-2017	7.24	6.62261	7.18409	3.35812	1.92512			6.62478	1.73708	4.12016
GID7396184	2014-2015	2015-2016	2016-2017	6.49	7.53261	7.49409	3.22479	1.79512			6.86168	2.15954	3.90392
GID7396194	2014-2015	2015-2016	2016-2017	6.17	6.74261	6.92743	3.56479	1.92178			6.72738	1.93797	3.98607
GID7396208	2014-2015	2015-2016	2016-2017	6.18	6.71595	7.13076	3.44146	1.94845			6.92909	2.27435	3.98579
GID7396209	2014-2015	2015-2016	2016-2017	6.26	7.74595	7.82409	3.67146	2.10178			6.6	2.03589	4.08044
GID7396228	2014-2015	2015-2016	2016-2017	7.11	7.35928	7.26076	3.48812	1.86512			7.28332	2.39466	4.09378
GID7396235	2014-2015	2015-2016	2016-2017	6.65	7.31261	7.03076	3.20812	1.28845			7.25103	2.34146	4.00669
GID7396236	2014-2015	2015-2016	2016-2017	6.88	7.39928	7.18409	3.51479	1.55845			7.03027	2.21572	3.95614
GID7396244	2014-2015	2015-2016	2016-2017	6.24	6.84341	6.83803	3.72539	2.01986			6.53133	2.09377	4.05051
GID7396248	2014-2015	2015-2016	2016-2017	6.47	7.61008	7.1347	3.03872	0.916526			7.26397	1.9277	3.76885
GID7396355	2014-2015	2015-2016	2016-2017	6.83	7.28008	7.76803	3.23872	1.09653			6.63609	2.07919	4.09864
GID7396477	2014-2015	2015-2016	2016-2017	5.97	6.86341	7.56803	3.49539	2.03986			6.60015	2.07889	4.08593
GID7396535	2014-2015	2015-2016	2016-2017	6.28	7.20008	7.29136	3.08872	1.68319			7.19418	2.29273	3.72496
GID7396549	2014-2015	2015-2016	2016-2017	6.28	6.41302	6.94529	3.09359	1.93525			7.04776	1.75524	3.33045
GID7396550	2014-2015	2015-2016	2016-2017	6.82	7.37969	7.88529	3.32692	1.92525			7.05446	1.89712	4.02176
GID7396555	2014-2015	2015-2016	2016-2017	5.91	6.95635	6.96862	3.41359	2.03858			7.36204	1.40353	3.7585
GID7396624	2014-2015	2015-2016	2016-2017	6.9	6.82635	6.97862	3.36025	1.99192			6.70186	2.36081	3.90433
GID7396709	2014-2015	2015-2016	2016-2017	7.12	7.61302	7.63862	3.48692	1.98525			7.31102	1.99565	3.99167
GID7396710	2014-2015	2015-2016	2016-2017	6.5	7.66302	8.09529	3.59025	2.13192			7.41035	2.25271	4.07548
GID7396745	2014-2015	2015-2016	2016-2017	6.86	6.5535	7.71086	2.88449	1.456			7.21512	1.88821	3.78493
GID7396825	2014-2015	2015-2016	2016-2017	6.18	6.88688	7.19102	3.74535	1.68612			7.41749	2.33791	4.08201
GID7396856	2014-2015	2015-2016	2016-2017	5.87	7.13688	7.19102	3.56202	2.22612			6.39184	1.78055	4.00819
GID7397016	2014-2015	2015-2016	2016-2017	6.19	7.37167	7.78148	3.52425	2.13369			7.14413	2.41698	4.46476
GID7397025	2014-2015	2015-2016	2016-2017	6.46	7.62167	8.21148	3.21425	1.77702			6.92181	2.19511	3.95609
GID7397073	2014-2015	2015-2016	2016-2017	6.35	7.98834	7.72815	3.39759	2.12702			7.3468	2.79264	4.06893
GID7397094	2014-2015	2015-2016	2016-2017	6.96	7.295	7.84482	3.08425	1.43036			7.62752	2.32115	4.15615
GID7397107	2014-2015	2015-2016	2016-2017	6.42	7.38167	7.24815	3.20425	2.02702			7.19822	1.94556	4.13817
GID7397162	2014-2015	2015-2016	2016-2017	6.52	7.125	8.02482	3.40759	2.19369			7.15908	1.70628	3.40276
GID7397183	2014-2015	2015-2016	2016-2017	6.34	7.13167	7.23148	3.01425	1.60702			7.04152	1.85739	3.92074
GID7397195	2014-2015	2015-2016	2016-2017	6.46	7.4194	7.47036	3.38429	1.96551			7.64932	2.0533	4.16338
GID7397371	2014-2015	2015-2016	2016-2017	6.06	6.5079	6.95703	3.19096	2.13218			6.43015	1.90866	4.17227
GID7397372	2014-2015	2015-2016	2016-2017	6.13	8.0779	6.80703	3.33096	2.23884			7.53601	1.98953	4.35178
GID7397501	2014-2015	2015-2016	2016-2017	6.03	6.72188	6.93714	3.13651	2.25231			6.00442	2.22532	3.71825
GID7397538	2014-2015	2015-2016	2016-2017	6.37	6.86188	6.91128	3.24984	2.31898			6.848	2.13187	3.98227
GID7397540	2014-2015	2015-2016	2016-2017	6.36	6.96522	6.58128	3.49651	2.39564			6.71631	2.17576	3.97144
GID7397682	2014-2015	2015-2016	2016-2017	6.17	6.70921	6.76008	3.63427	2.31057			6.85418	2.1806	4.00546
GID7397687	2014-2015	2015-2016	2016-2017	6.03	7.08254	6.71008	3.6876	2.66057			6.18365	2.25047	4.07414
GID7397691	2014-2015	2015-2016	2016-2017	6.65	7.43588	7.02008	3.34094	2.3139			7.14405	2.43759	4.09261
GID7397728	2014-2015	2015-2016	2016-2017	6.42	6.52588	6.42008	3.4476	2.3939			6.5701	2.14228	3.84095
GID7397747	2014-2015	2015-2016	2016-2017	6.36	7.05254	6.99675	3.72427	2.61724			6.8637	2.20292	4.02671
GID7397754	2014-2015	2015-2016	2016-2017	6.36	6.86921	7.37342	3.47094	2.3939			6.54354	2.10724	4.27192
GID7397771	2014-2015	2015-2016	2016-2017	6.36	7.08944	7.07262	3.47408	1.97219			6.68253	1.81305	4.43365
GID7397815	2014-2015	2015-2016	2016-2017	6.21	7.71971	6.82929	3.65741	2.09885			6.94383	1.82257	4.54011
GID7397891	2014-2015	2015-2016	2016-2017	6.21	7.24971	7.04596	3.60075	2.71552			6.34682	1.90657	4.3715
GID7397893	2014-2015	2015-2016	2016-2017	6.38	7.19971	6.98929	3.57408	2.28885			6.47435	1.78001	4.31705
GID7398014	2014-2015	2015-2016	2016-2017	6.69	7.25637	7.13262	3.42075	1.65552			7.4314	2.39536	3.75058
GID7398019	2014-2015	2015-2016	2016-2017	6.2	7.67971	6.65929	2.70408	0.598855			6.76378	1.86353	3.63156
GID7398020	2014-2015	2015-2016	2016-2017	6.41	7.46971	6.13596	3.30075	2.01219			7.05849	2.57698	3.99808
GID7398023	2014-2015	2015-2016	2016-2017	6.79	7.62637	7.77596	3.39075	1.95552			7.15946	2.37959	4.05009
GID7398092	2014-2015	2015-2016	2016-2017	6.24	7.46304	7.41929	3.69075	2.20219			7.26057	2.31783	4.27502
GID7398197	2014-2015	2015-2016	2016-2017	6.6	7.54637	7.64596	3.35408	2.35219			7.17359	1.99567	3.59559
GID7398211	2014-2015	2015-2016	2016-2017	6.01	7.13618	7.20184	3.56472	1.96875			6.52167	2.06977	3.57461
GID7398212	2014-2015	2015-2016	2016-2017	6.88	7.86618	7.49517	3.72139	2.27542			7.27917	2.5464	3.97954
GID7398217	2014-2015	2015-2016	2016-2017	6.87	7.68952	7.15851	3.37472	1.69542			7.31355	2.33063	4.01725
GID7398235	2014-2015	2015-2016	2016-2017	6.02	7.42285	7.28517	3.84139	2.18542			6.71103	2.07401	4.27148
GID7398238	2014-2015	2015-2016	2016-2017	5.72	7.30618	7.45184	3.66472	2.16208			6.34548	1.89485	3.30517
GID7398245	2014-2015	2015-2016	2016-2017	6.86	7.45952	7.79851	3.43472	1.81542			7.55707	2.33495	4.40474
GID7398254	2014-2015	2015-2016	2016-2017	6.55	7.63618	7.87184	3.13472	1.60542			7.22329	1.99664	3.94878
GID7398352	2014-2015	2015-2016	2016-2017	6.87	7.47285	7.23517	3.43139	1.31208			6.7742	2.06687	3.36976
GID7398376	2014-2015	2015-2016	2016-2017	6.41	7.65618	7.49184	3.88472	2.18208			6.94651	1.79954	4.31405
GID7398427	2014-2015	2015-2016	2016-2017	6.29	7.50981	7.51835	3.67381	2.46923			6.81653	2.00378	4.71224
GID7398433	2014-2015	2015-2016	2016-2017	6.18	6.81648	6.42835	3.64048	1.67589			6.50389	2.45518	4.16092
GID7398434	2014-2015	2015-2016	2016-2017	6.2	6.97648	7.00169	3.05381	0.789227			7.01415	2.35102	3.70545
GID7398435	2014-2015	2015-2016	2016-2017	6.19	7.46981	6.46835	2.90048	0.839227			7.35343	2.70213	4.10988
GID7398439	2014-2015	2015-2016	2016-2017	6.43	7.0512	6.80169	2.48048	0.475894			7.11221	2.54335	3.97773
GID7398485	2014-2015	2015-2016	2016-2017	6.63	7.10082	6.97727	3.63621	2.05732			6.96735	2.37587	4.10683
GID7398529	2014-2015	2015-2016	2016-2017	6.51	7.65749	7.85727	3.47621	2.23399			7.01831	2.06851	4.21328
GID7398640	2014-2015	2015-2016	2016-2017	5.92	6.85549	6.18087	3.45723	2.13198			6.49173	1.71051	3.7091
GID7398685	2014-2015	2015-2016	2016-2017	6.52	7.46883	6.24754	3.6139	1.75865			7.41203	1.84049	3.56361
GID7398701	2014-2015	2015-2016	2016-2017	6.31	6.99883	6.32087	3.72723	2.12198			6.21257	2.37359	4.03826
GID7398813	2014-2015	2015-2016	2016-2017	6.2	6.43707	7.73072	3.73025	2.16727			6.43333	1.99599	3.98541
GID7398846	2014-2015	2015-2016	2016-2017	6.12	6.94373	8.31739	3.60692	2.36727			6.93592	2.19711	3.96611
GID7398872	2014-2015	2015-2016	2016-2017	6.33	7.24373	7.79072	3.24359	1.88555			7.08465	2.58661	3.90055
GID7398894	2014-2015	2015-2016	2016-2017	6.75	7.29707	8.17072	2.93692	1.38694			7.02803	1.81133	3.56042
GID7398920	2014-2015	2015-2016	2016-2017	6.64	6.9404	7.65739	3.47025	2.02555			7.12089	2.3817	3.89937
GID7398926	2014-2015	2015-2016	2016-2017	6.48	7.09888	7.26933	3.13674	1.95077			6.95727	1.55084	3.61396
GID7398953	2014-2015	2015-2016	2016-2017	6.27	7.12888	6.83267	3.35007	2.26077			7.1069	1.58618	4.14451
GID7399013	2014-2015	2015-2016	2016-2017	6.45	7.05221	7.466	3.22674	2.3341			6.80415	2.28208	3.8818
GID7399014	2014-2015	2015-2016	2016-2017	6.35	7.19888	7.80267	3.42674	1.96077			6.8107	2.11139	3.91666
GID7399072	2014-2015	2015-2016	2016-2017	7.29	7.69888	7.87933	3.69341	1.82077			7.4066	2.24487	4.23666
GID7399118	2014-2015	2015-2016	2016-2017	6	7.16888	6.91933	3.57007	2.12077			6.81606	1.98707	3.77354
GID7399179	2014-2015	2015-2016	2016-2017	6.28	6.99116	7.37179	3.56492	2.00218			6.51517	2.64182	4.20249
GID7399180	2014-2015	2015-2016	2016-2017	6.25	7.53449	7.00235	3.67825	1.88551			7.21047	2.52746	4.18645
GID7399267	2014-2015	2015-2016	2016-2017	7.02	7.15116	8.12235	3.87159	2.26884			7.62668	2.46831	4.3127
GID7399277	2014-2015	2015-2016	2016-2017	6.78	7.34449	7.44179	3.48825	1.99884			7.08793	2.29837	4.20069
GID7399345	2014-2015	2015-2016	2016-2017	6.24	7.05449	7.08901	3.79492	2.48551			6.40386	1.99138	4.21034
GID7399399	2014-2015	2015-2016	2016-2017	6.37	7.31116	7.16568	3.44159	2.25551			6.37618	1.95634	4.26583
GID7399403	2014-2015	2015-2016	2016-2017	6.35	6.50783	7.10081	3.60492	2.09551			5.82858	1.95046	4.20749
GID7399413	2014-2015	2015-2016	2016-2017	6.34	6.22449	6.94235	3.95492	2.76551			6.00443	2.06235	4.21708
GID7399442	2014-2015	2015-2016	2016-2017	6.77	7.56081	7.67425	3.38319	1.82101			7.15203	2.44047	3.8784
GID7399445	2014-2015	2015-2016	2016-2017	7.04	7.65747	7.66015	3.57653	1.89434			7.00322	2.48742	4.16215
GID7399457	2014-2015	2015-2016	2016-2017	6.26	6.96747	6.68759	3.33986	2.08767			7.15805	2.72179	3.48056
GID7399471	2014-2015	2015-2016	2016-2017	7.12	7.72081		3.76986	2.22434			7.78103	2.57864	4.17069
GID7399473	2014-2015	2015-2016	2016-2017	6.26	7.04747	6.91092	3.62319	2.05101			6.85828	2.15506	3.7691
GID7399478	2014-2015	2015-2016	2016-2017	6.6	7.26747	6.53425	3.67319	2.02101			6.7504	2.31443	3.79236
GID7399485	2014-2015	2015-2016	2016-2017	6.48	7.05414	6.30425	3.59653	2.15434			6.81952	2.34672	3.74611
GID7399491	2014-2015	2015-2016	2016-2017	6.68	7.11081	7.49759	3.38653	1.28767			7.36199	2.20357	3.70986
GID7399497	2014-2015	2015-2016	2016-2017	6.76	7.41081	7.14425	3.43986	1.06434			7.50596	2.10238	3.61681
GID7399537	2014-2015	2015-2016	2016-2017	6.84	7.42961	7.20277	3.8445	2.27705			7.11795	2.55505	4.21638
GID7399541	2014-2015	2015-2016	2016-2017	6.54	6.94627	6.4614	3.59783	2.21372			6.68708	2.20908	3.86055
GID7399545	2014-2015	2015-2016	2016-2017	6.46	7.10294	7.16277	3.6145	1.91038			6.87249	2.00603	3.99902
GID7399548	2014-2015	2015-2016	2016-2017	6.28	6.24294	6.49989	3.5245	2.11372			7.01349	2.29353	3.80486
GID7399578	2014-2015	2015-2016	2016-2017	6.4	7.19294	6.57277	3.7845	2.18705			7.38781	2.28809	4.28992
GID7399601	2014-2015	2015-2016	2016-2017	6.38	6.90294	7.2664	3.35783	2.24705			7.01192	2.14524	4.28041
GID7399609	2014-2015	2015-2016	2016-2017	6.24	6.63991	7.29985	3.87092	2.40639			6.46439	2.1564	4.27083
GID7399610	2014-2015	2015-2016	2016-2017	6.15	7.04157	7.42318	3.54759	2.34639			6.401	1.9381	4.15763
GID7399615	2014-2015	2015-2016	2016-2017	6.29	7.57324	7.66652	3.48426	1.66639			7.42375	2.77789	3.87153
GID7399616	2014-2015	2015-2016	2016-2017	6.57	7.22324	7.54318	3.70092	1.71639			7.69387	2.19252	4.04201
GID7399619	2014-2015	2015-2016	2016-2017	6.95	7.16657	7.49985	3.45092	1.54972			7.51641	2.27845	3.76493
GID7399631	2014-2015	2015-2016	2016-2017	6.88	7.36991	7.60652	3.37092	1.65972			6.95065	2.18352	3.88569
GID7399636	2014-2015	2015-2016	2016-2017	6.12	7.60324	7.05985	3.61426	2.19306			7.06449	2.24445	4.03395
GID7399637	2014-2015	2015-2016	2016-2017	6.33	7.54991	7.67318	3.78092	2.07639			7.38085	2.41655	4.10236
GID7399638	2014-2015	2015-2016	2016-2017	6.67	7.24991	7.34318	3.83759	2.22972			7.22736	2.31848	3.98708
GID7399640	2014-2015	2015-2016	2016-2017	6.87	7.29657	7.04985	3.72426	2.12306			7.36314	2.43001	4.0059
GID7399643	2014-2015	2015-2016	2016-2017	6.49	6.99991	7.27652	3.79092	2.05972			6.92528	2.52034	4.1243
GID7399644	2014-2015	2015-2016	2016-2017	6.08	7.23991	7.49318	3.78426	2.29972			7.34514	2.44326	4.27249
GID7399645	2014-2015	2015-2016	2016-2017	6.7	7.51324	7.57652	3.41426	1.05306			7.40607	1.91418	3.57632
GID7399712	2014-2015	2015-2016	2016-2017	6.55	6.99729	6.89501	3.59705	2.07699			7.47132	2.21856	3.84736
GID7399739	2014-2015	2015-2016	2016-2017	6.58	7.39395	7.37501	2.98371	1.05366			7.17527	2.07132	3.4091
GID7399816	2014-2015	2015-2016	2016-2017	6.73	7.04395	7.50834	3.03705	1.83033			7.60971	2.1071	3.94298
GID7399819	2014-2015	2015-2016	2016-2017	6.81	6.94395	6.85168	3.14371	1.53366			6.74589	2.60397	3.68417
GID7399821	2014-2015	2015-2016	2016-2017	6.89	6.80725	6.89834	3.43038	1.72366			6.8537	2.24229	3.85465
GID7399823	2014-2015	2015-2016	2016-2017	6.38	7.27062	7.67834	3.36705	1.82699			7.1871	2.33842	3.73736
GID7399829	2014-2015	2015-2016	2016-2017	6.56	7.62395	7.18501	3.29038	1.86366			6.6892	2.25063	4.0377
GID7399830	2014-2015	2015-2016	2016-2017	6.35	7.19729	6.90501	3.19038	1.49699			7.74632	2.0792	3.91486
GID7399832	2014-2015	2015-2016	2016-2017	6.39	7.43815	7.0109	3.32367	1.8938			6.7697	1.60823	4.06111
GID7399875	2014-2015	2015-2016	2016-2017	7.3	7.21481	7.1609	3.13033	1.81047			7.23673	2.3193	3.74229
GID7399900	2014-2015	2015-2016	2016-2017	6.59	7.39481	7.45757	3.26367	1.44047			7.13882	2.04609	3.58688
GID7399946	2014-2015	2015-2016	2016-2017	6.43	6.90221	7.24002	3.62197	2.07738			6.82922	2.49623	4.26298
GID7399950	2014-2015	2015-2016	2016-2017	6.98	6.99221	6.95669	3.3453	1.69071			6.76539	2.0512	3.87407
GID7399966	2014-2015	2015-2016	2016-2017	7.19	7.50555	7.48336	3.3053	1.25738			7.54856	1.78915	3.40449
GID7400062	2014-2015	2015-2016	2016-2017	6.69	7.03555	7.02336	3.3753	2.00404			7.11025	2.19212	3.84018
GID7400073	2014-2015	2015-2016	2016-2017	6.56	7.20888	6.20669	3.58864	1.95071			6.28274	1.95514	4.02636
GID7400087	2014-2015	2015-2016	2016-2017	6.62	6.72888	5.57002	3.2953	1.66404			7.43562	2.14308	3.84011
GID7400088	2014-2015	2015-2016	2016-2017	6.56	7.17555	6.17002	3.4453	1.91071			6.80587	2.18252	4.17413
GID7400091	2014-2015	2015-2016	2016-2017	6.38	7.06008	5.69378	3.76015	1.9535			6.83905	2.26987	4.15253
GID7400204	2014-2015	2015-2016	2016-2017	6.06	6.89675	6.62045	3.59682	1.71017			6.7485	1.79748	3.7624
GID7400276	2014-2015	2015-2016	2016-2017	6.41	7.03763	7.35057	3.60197	2.13317			6.82893	1.78119	3.66358
GID7400279	2014-2015	2015-2016	2016-2017	6.54	7.02763	6.81724	3.5753	2.05651			6.54985	1.75872	3.68824
GID7400281	2014-2015	2015-2016	2016-2017	6.09	7.23429	6.87724	3.8153	2.14651			6.21064	1.23373	3.33671
GID7400293	2014-2015	2015-2016	2016-2017	6.26	7.16096	7.42391	3.4353	2.06651			6.42366	1.47264	3.78525
GID7400301	2014-2015	2015-2016	2016-2017	6.41	6.82096	6.96057	3.31864	2.29984			6.67388	1.45188	4.06379
GID7400305	2014-2015	2015-2016	2016-2017	6.88	7.61429	6.96057	2.95864	1.84984			6.91479	2.14033	2.93019
GID7400306	2014-2015	2015-2016	2016-2017	6.37	6.86096	6.89391	3.5553	2.07317			6.75535	2.00269	3.53199
GID7400308	2014-2015	2015-2016	2016-2017	6.41	7.03096	6.28391	3.3953	1.98651			6.84404	2.14018	3.74324
GID7400311	2014-2015	2015-2016	2016-2017	7	7.78763	6.64391	3.27197	2.01984			7.23867	2.22218	3.46789
GID7400313	2014-2015	2015-2016	2016-2017	6.17	6.89096	6.15724	3.2053	2.07651			6.66301	2.03654	3.87476
GID7400316	2014-2015	2015-2016	2016-2017	6.61	7.05096	6.20057	3.3653	2.16317			6.89151	1.99525	3.71476
GID7400318	2014-2015	2015-2016	2016-2017	6.69	7.14096	6.75057	3.32864	1.96317			6.58281	2.09971	3.82907
GID7400337	2014-2015	2015-2016	2016-2017	6.92	7.58344	7.61809	3.63367	1.89164			7.07097	2.17225	4.18621
GID7400441	2014-2015	2015-2016	2016-2017	6.6	7.60344	7.10143	3.807	2.09497			6.95081	1.72241	3.68081
GID7400442	2014-2015	2015-2016	2016-2017	6.86	7.74678	7.06476	3.91367	2.08164			7.43703	1.70969	4.31927
GID7400443	2014-2015	2015-2016	2016-2017	6.8	7.45678	7.16143	4.10033	2.27497			6.99098	1.54942	4.0417
GID7400446	2014-2015	2015-2016	2016-2017	6.81	7.74678	7.27809	3.617	1.19164			6.98359	1.78354	3.90965
GID7400453	2014-2015	2015-2016	2016-2017	6.97	7.38678	6.73809	3.707	1.52497			6.54059	1.754	3.86041
GID7400456	2014-2015	2015-2016	2016-2017	6.45	7.34678	7.10143	3.36367	1.96497			7.57532	3.06692	4.03708
GID7400458	2014-2015	2015-2016	2016-2017	6.65	7.35344	7.17143	3.44367	1.80164			7.08522	2.79104	3.78389
GID7400460	2014-2015	2015-2016	2016-2017	6.79	7.62678	7.17809	3.36367	1.41497			7.41282	2.44908	3.55653
GID7400467	2014-2015	2015-2016	2016-2017	6.27	7.69344	6.83809	3.84367	1.78497			7.46103	2.61849	3.94271
GID7400471	2014-2015	2015-2016	2016-2017	6.43	7.59678	7.06143	3.497	1.72831			7.23433	2.64863	3.78805
GID7400488	2014-2015	2015-2016	2016-2017	6.69	7.55344	7.06476	3.60033	2.24164			7.0417	2.06136	4.15166
GID7400491	2014-2015	2015-2016	2016-2017	6.61	7.56705	7.48027	3.6816	1.92673			7.0251	2.32497	4.18728
GID7400511	2014-2015	2015-2016	2016-2017	6.52	7.20038	7.26027	3.30826	1.94006			6.75331	2.08606	3.86333
GID7400571	2014-2015	2015-2016	2016-2017	6.66	7.25938	6.95169	3.62832	2.29812			7.29044	2.49726	4.24583
GID7400579	2014-2015	2015-2016	2016-2017	6.77	7.94938	6.80835	3.70165	2.46478			7.3147	2.98617	3.99431
GID7400582	2014-2015	2015-2016	2016-2017	6.19	6.92605	7.09502	3.70832	1.89145			6.72051	2.19786	3.22189
GID7400595	2014-2015	2015-2016	2016-2017	6.7	7.46272	6.67502	3.54832	2.15145			7.36648	2.81192	3.65445
GID7400598	2014-2015	2015-2016	2016-2017	6.75	7.56938	7.48835	3.51498	2.40145			7.81677	2.60656	4.12486
GID7400602	2014-2015	2015-2016	2016-2017	6.86	7.81605	7.11169	3.09832	2.09478			7.41767	2.83788	4.2259
GID7400624	2014-2015	2015-2016	2016-2017	6.26	7.08605	7.32169	3.71832	2.15812			7.06002	1.67176	4.15278
GID7400670	2014-2015	2015-2016	2016-2017	6.11	6.96298	6.87531	3.71971	2.25677			6.69886	1.97845	4.44284
GID7400679	2014-2015	2015-2016	2016-2017	6.53	8.01965	7.11865	3.64971	2.34677			7.49825	2.11974	4.76513
GID7400700	2014-2015	2015-2016	2016-2017	6.45	7.45632	6.54198	3.54304	2.15677			7.00221	2.53521	3.91751
GID7400701	2014-2015	2015-2016	2016-2017	6.33	6.85965	6.69865	3.74304	2.05343			6.54507	2.22666	3.80473
GID7400704	2014-2015	2015-2016	2016-2017	6.63	8.06298	7.21865	3.40637	1.47343			7.41053	2.54228	3.9473
GID7400724	2014-2015	2015-2016	2016-2017	6.98	7.70632	7.31865	3.65304	2.0401			7.22006	2.22301	4.06195
GID7400738	2014-2015	2015-2016	2016-2017	6.42	7.16965	6.69198	3.51637	2.27677			7.03107	2.5082	4.02834
GID7400743	2014-2015	2015-2016	2016-2017	6.86	7.6626	7.15147	3.56723	2.06717			7.41075	1.74341	3.7648
GID7400747	2014-2015	2015-2016	2016-2017	6.63	7.64927	7.44147	3.35389	1.94383			7.57667	2.3655	4.07389
GID7400748	2014-2015	2015-2016	2016-2017		7.59593	7.10814	3.62056	2.04383			7.85703	2.41378	4.02757
GID7400754	2014-2015	2015-2016	2016-2017	6.53	7.35927	6.40147	3.88723	2.0005			7.03398	2.5425	3.81438
GID7400757	2014-2015	2015-2016	2016-2017	6.6	7.66927	7.45147	3.90723	2.0405			7.22549	2.34064	4.50646
GID7400769	2014-2015	2015-2016	2016-2017	6.84	7.8526	7.15814	3.94723	1.50383			7.56492	1.93507	4.25889
GID7400770	2014-2015	2015-2016	2016-2017	7.2	7.88927	7.4548	3.76056	1.73383			7.89222	2.04764	4.1325
GID7400771	2014-2015	2015-2016	2016-2017	6.64	7.94593	6.9848	3.42389	1.44717			7.82555	2.10032	4.0773
GID7400794	2014-2015	2015-2016	2016-2017	6.52	7.31082	6.96394	3.31287	2.69065			7.08926	2.17755	3.76633
GID7400819	2014-2015	2015-2016	2016-2017	6.76	6.81749	6.91394	3.26287	2.08065			6.88242	2.37323	3.56265
GID7402225	2014-2015	2015-2016	2016-2017	6.47	7.88938	7.15169	3.23498	1.51478			7.64914	1.96848	3.80404
GID7402229	2014-2015	2015-2016	2016-2017	6.06	7.05938	6.96169	3.33165	2.14812			7.55346	2.103	4.0882
GID7310251	2014-2015	2015-2016		6.71	7.35318	7.38375	3.27782	1.65279
GID7310279	2014-2015	2015-2016		6.2	7.63651	7.2323	3.52782	2.09279
GID7310290	2014-2015	2015-2016		6.16	7.25651	7.4673	3.52782	1.98946
GID7310407	2014-2015	2015-2016		6.49	6.97341	6.53136	3.41872	1.88319
GID7310415	2014-2015	2015-2016		6.4	7.14674	6.88803	3.46539	1.68986
GID7310430	2014-2015	2015-2016		6.19	7.41701	7.19136	3.21539	1.48319
GID7310511	2014-2015	2015-2016		6.71	7.66969	7.32196	3.50359	1.79525
GID7310606	2014-2015	2015-2016		6.32	7.29635	7.00196	3.17692	1.43192
GID7310617	2014-2015	2015-2016		6.68	7.07302	7.36196	3.28025	1.11858
GID7310629	2014-2015	2015-2016		6.28	6.70302	7.42529	3.29025	1.27525
GID7310635	2014-2015	2015-2016		6.67	6.98635	6.66862	3.42359	1.95525
GID7310700	2014-2015	2015-2016		6.11	6.91969	7.23196	3.37025	1.98192
GID7310720	2014-2015	2015-2016		6.64	7.01635	7.26862	3.60025	2.10525
GID7310770	2014-2015	2015-2016		6.12	6.78016	7.36419	3.26449	1.986
GID7310794	2014-2015	2015-2016		6.04	7.68016	7.17419	3.30449	1.15933
GID7310795	2014-2015	2015-2016		6.96	7.34683	6.77419	3.33449	1.916
GID7310862	2014-2015	2015-2016		6.35	6.69016	6.98419	3.44782	1.846
GID7310902	2014-2015	2015-2016		6.89	7.28016	6.77752	3.14782	1.92267
GID7310946	2014-2015	2015-2016		6.05	7.61355	7.69769	3.51535	1.50946
GID7310981	2014-2015	2015-2016		7.1	7.13688	7.07769	3.24535	1.59946
GID7311017	2014-2015	2015-2016		6.36	6.98416	6.78761	3.35287	1.77065
GID7311132	2014-2015	2015-2016		6.47	6.86021	7.58102	3.21869	1.67946
GID7311134	2014-2015	2015-2016		6.72	7.00355	6.43102	3.76202	2.09279
GID7311152	2014-2015	2015-2016		6	7.16167	7.00815	3.08092	1.31369
GID7311174	2014-2015	2015-2016		6.44	7.28834	6.14482	3.23425	1.99702
GID7311300	2014-2015	2015-2016		6.38	6.94834	6.99815	3.24759	2.06036
GID7311326	2014-2015	2015-2016		6.66	7.49167	7.34815	3.16425	1.76036
GID7311365	2014-2015	2015-2016		6.32	7.33457	7.02703	2.97763	1.49551
GID7311467	2014-2015	2015-2016		6.48	6.94123	6.9537	3.09429	1.69551
GID7311478	2014-2015	2015-2016		6.23	7.02188	7.10462	2.78984	2.21898
GID7311520	2014-2015	2015-2016		6.13	6.63188	6.77795	2.97651	1.48231
GID7311544	2014-2015	2015-2016		6.39	7.19254	7.25008	3.4476	1.82057
GID7311551	2014-2015	2015-2016		6.63	7.09588	7.00342	3.1576	1.19724
GID7311555	2014-2015	2015-2016		6.09	6.20254	6.93675	3.68094	1.94724
GID7311566	2014-2015	2015-2016		6.48	7.05588	7.38008	3.32094	1.2739
GID7311762	2014-2015	2015-2016		6.21	7.69971	7.56596	3.14741	1.96219
GID7311967	2014-2015	2015-2016		6.58	7.55952	7.47184	3.22806	1.41542
GID7312045	2014-2015	2015-2016		6.03	7.02981	6.34169		0.519227
GID7312063	2014-2015	2015-2016		6.37	6.96981	7.23169	3.13048	1.61589
GID7312066	2014-2015	2015-2016		6.36	7.47648	7.31169	3.51048	1.20923
GID7312069	2014-2015	2015-2016		6.18	7.34315	7.23169	3.29381	1.76923
GID7312074	2014-2015	2015-2016		6.38	6.94315	6.95835	3.11381	2.20256
GID7312081	2014-2015	2015-2016		5.98	7.38648	6.40169	3.24714	0.972561
GID7312085	2014-2015	2015-2016		6.07	7.26648	7.40502	2.50714	0.519227
GID7312215	2014-2015	2015-2016		7.15	7.43416	7.55061	3.26954	1.49732
GID7312242	2014-2015	2015-2016		6.86	7.26082	7.30394	3.41621	1.65399
GID7312262	2014-2015	2015-2016		6.58	7.24749	6.62727	2.89287	1.80399
GID7312386	2014-2015	2015-2016		6.31	7.39216	6.8442	3.3739	1.42865
GID7312398	2014-2015	2015-2016		6.65	7.10549	8.5542	3.59723	1.35198
GID7312429	2014-2015	2015-2016		6.46	7.20216	7.7342	3.02056	0.835313
GID7312470	2014-2015	2015-2016		6.97	7.08373	5.72072	3.08692	1.27743
GID7312485	2014-2015	2015-2016		6.08	6.7104	6.61405	3.49359	2.05222
GID7312523	2014-2015	2015-2016		6.69	7.82707	7.91405	3.88025	1.96222
GID7312527	2014-2015	2015-2016		7.12	7.3904	7.03072	3.44359	1.88222
GID7312620	2014-2015	2015-2016		6.2	7.41888	7.78267	3.36674	1.72744
GID7312670	2014-2015	2015-2016		6.31	7.51221	7.44267	2.88674	0.930769
GID7312673	2014-2015	2015-2016		6.45	7.39888	6.81267	2.98341	1.57744
GID7312736	2014-2015	2015-2016		6.43	7.31783	7.05679	3.40825	1.94218
GID7313318	2014-2015	2015-2016		6.77	7.50395	7.22168	3.19371	0.800327
GID7313327	2014-2015	2015-2016		6.11	7.54062	7.08501	3.19705	2.03366
GID7313406	2014-2015	2015-2016		6.1	7.74815	6.39423	2.98367	1.22047
GID7313459	2014-2015	2015-2016		6.51	7.32221	7.13336	3.11197	0.524045
GID7313608	2014-2015	2015-2016		6.73	6.91008	6.96045	3.77682	2.1235
GID7313678	2014-2015	2015-2016		6.74	7.14675	7.64711	3.29015	1.42683
GID7313682	2014-2015	2015-2016		7.14	7.11341	7.36378	2.83682	0.560165
GID7313697	2014-2015	2015-2016		6.88	6.64341	7.59045	3.09015	1.91683
GID7313708	2014-2015	2015-2016		6.69	7.62341	6.69045	3.39015	1.29683
GID7313754	2014-2015	2015-2016		6.04	7.27429	7.46724	3.1653	1.92651
GID7313767	2014-2015	2015-2016		6.72	7.37344	7.01809	3.817	1.84164
GID7313770	2014-2015	2015-2016		6.68	7.32344	7.35143	3.817	2.30497
GID7313811	2014-2015	2015-2016		6.35	7.21011	7.08809	2.997	1.73831
GID7314091	2014-2015	2015-2016		6.63	7.1926	6.78814	3.50056	1.51717
GID7395684	2014-2015	2015-2016		6.4	7.51705	7.32693	3.37826	1.44339
GID7395818	2014-2015	2015-2016		6.31	7.02038	6.9936	3.10826	1.72006
GID7395864	2014-2015	2015-2016		6.09	7.24705	6.65027	2.94493	0.743393
GID7395907	2014-2015	2015-2016		6.28	7.17372	6.89693	3.34493	2.10339
GID7395915	2014-2015	2015-2016		6.22	7.13372	6.7136	3.36826	1.94673
GID7395976	2014-2015	2015-2016		6.13	7.38651	7.72146	2.98449	0.929457
GID7396072	2014-2015	2015-2016		6.33	7.15984	6.66709	3.33782	1.42946
GID7396083	2014-2015	2015-2016		5.75	6.68984	6.61375	3.46116	1.85946
GID7396136	2014-2015	2015-2016		6.2	6.32651	6.80042	3.19116	1.46279
GID7396139	2014-2015	2015-2016		6.57	6.99984	6.89709	2.29116	0.599457
GID7396142	2014-2015	2015-2016		6.44	6.86318	6.8873	3.06449	1.37279
GID7396153	2014-2015	2015-2016		6.21	6.90928	7.62076	3.43479	1.70512
GID7396155	2014-2015	2015-2016		6.29	6.63261	7.47743	3.31146	1.73845
GID7396207	2014-2015	2015-2016		6.07	7.29928	7.52743	3.39812	2.14178
GID7396227	2014-2015	2015-2016		6.41	7.03595	7.01743	3.30479	1.96178
GID7396237	2014-2015	2015-2016		6.86	7.43928	7.02743	3.50812	1.95178
GID7396257	2014-2015	2015-2016		5.66	6.39341	6.3247	3.50539	2.00986
GID7396327	2014-2015	2015-2016		6.9	7.61341	7.48803	3.45205	1.84986
GID7396461	2014-2015	2015-2016		6.43	7.15008	6.9647	3.29205	1.38986
GID7396482	2014-2015	2015-2016		6.12	6.73341	6.9047	3.43539	1.77986
GID7396538	2014-2015	2015-2016		6	7.62008	7.1047	3.34205	1.51319
GID7396540	2014-2015	2015-2016		6.31	7.20635	7.54862	3.11025	1.42525
GID7396560	2014-2015	2015-2016		6.67	7.20302	7.44529	3.06692	1.35525
GID7396566	2014-2015	2015-2016		6.71	7.08969	7.76196	3.24359	1.85192
GID7396931	2014-2015	2015-2016		6.22	6.81021	8.19436	3.05869	1.89279
GID7396982	2014-2015	2015-2016		6.58	7.375	6.80482	3.13092	1.89702
GID7397011	2014-2015	2015-2016		6.48	6.89834	7.58815	3.22759	1.94036
GID7397021	2014-2015	2015-2016		6.1	7.305	7.56148	3.17759	1.76702
GID7397189	2014-2015	2015-2016		5.8	6.75457	6.43703		0.298844
GID7397194	2014-2015	2015-2016		6.32	7.26123	6.96703	2.72763	1.39551
GID7397234	2014-2015	2015-2016		6.75	6.9379	6.7937	3.28763	1.77551
GID7397241	2014-2015	2015-2016		6.42	7.11123	7.28703	3.08763	1.63884
GID7397245	2014-2015	2015-2016		6.6	6.9679	6.8937	2.94763	1.28551
GID7397281	2014-2015	2015-2016		6.45	7.46123	7.31703	3.25429	2.20551
GID7397361	2014-2015	2015-2016		6.05	7.2179	6.9637	3.42763	1.79551
GID7397362	2014-2015	2015-2016		6.3	7.27123	7.16036	2.86096	2.12884
GID7397363	2014-2015	2015-2016		6.5	7.25457	7.29036	2.83429	1.98551
GID7397442	2014-2015	2015-2016		5.94	6.47188	6.82128	3.62651	1.79564
GID7397500	2014-2015	2015-2016		6.57	6.72522	6.69462	3.17651	2.00564
GID7397504	2014-2015	2015-2016		6.73	6.97855	6.88462	3.10317	1.86231
GID7397520	2014-2015	2015-2016		6.64	6.77522	6.96795	3.19317	2.32564
GID7397531	2014-2015	2015-2016		6.02	7.11522	6.55128	3.29984	2.15564
GID7397590	2014-2015	2015-2016		6.36	6.88188	6.87128	3.02317	1.85231
GID7397604	2014-2015	2015-2016		6.09	6.56855	6.81462	3.38651	2.11898
GID7397627	2014-2015	2015-2016		5.96	6.74855	6.73462	2.91317	1.76231
GID7397666	2014-2015	2015-2016		6.43	7.34588	7.04008	3.15094	1.39724
GID7397670	2014-2015	2015-2016		6.04	6.64588	6.94529	3.5076	2.07724
GID7397672	2014-2015	2015-2016		6.62	6.85254	7.41529	3.26094	2.12724
GID7397713	2014-2015	2015-2016		6.86	7.24254	7.06342	3.1276	1.91724
GID7397720	2014-2015	2015-2016		6.31	7.18921	7.14342	3.4476	2.0139
GID7397762	2014-2015	2015-2016		5.71	7.08254	7.19675	3.40094	2.01724
GID7397892	2014-2015	2015-2016		6.09	7.14304	6.62596	3.36741	2.24885
GID7397995	2014-2015	2015-2016		6.48	7.41304	6.84596	3.55408	1.85219
GID7398005	2014-2015	2015-2016		5.95	7.00637	7.17596	3.65075	2.06552
GID7398018	2014-2015	2015-2016		6.32	7.81971	7.40262	3.16741	0.928855
GID7398119	2014-2015	2015-2016		6.09	7.41304	6.93596	3.19741	1.40885
GID7398192	2014-2015	2015-2016		5.99	6.51971	6.49596	3.40075	2.12552
GID7398225	2014-2015	2015-2016		6.45	7.62332	7.14851	3.62472	1.76875
GID7398243	2014-2015	2015-2016		6.31	7.32618	7.25184	3.62472	2.24542
GID7398266	2014-2015	2015-2016		6.03	7.36952	7.10517	3.34472	1.90875
GID7398274	2014-2015	2015-2016		6.54	7.69618	7.08184	2.95139	1.50542
GID7398289	2014-2015	2015-2016		6.06	7.28952	6.62517	2.67472	1.07542
GID7398307	2014-2015	2015-2016		6.68	7.27285	7.04517	3.21806	1.69208
GID7398322	2014-2015	2015-2016		6.27	7.3641	7.10851	3.62139	2.02542
GID7398326	2014-2015	2015-2016		5.86	7.15952	7.05184	3.80806	1.68875
GID7398344	2014-2015	2015-2016		6.04	7.47618	7.23184	3.40472	1.37542
GID7398377	2014-2015	2015-2016		6.19	7.64285	7.47851	3.56139	1.98542
GID7398400	2014-2015	2015-2016		6.18	6.50981	6.78169	3.02714	0.925894
GID7398412	2014-2015	2015-2016		6.4	7.23648	7.38835	3.44048	1.49923
GID7398428	2014-2015	2015-2016		6.36	7.15648	7.32835	3.37381	1.96256
GID7398431	2014-2015	2015-2016		6.17	7.00648	7.41502	3.43714	1.91923
GID7398438	2014-2015	2015-2016		6.18	6.76315	6.89835	3.17714	1.01589
GID7398443	2014-2015	2015-2016		5.92	7.14416	6.28061	3.29954	1.60065
GID7398451	2014-2015	2015-2016		6.23	6.80416	6.56394	2.61287	0.783986
GID7398452	2014-2015	2015-2016		6.15	6.34749	6.83061	3.04621	1.48732
GID7398455	2014-2015	2015-2016		6.21	7.07416	7.83394	2.87287	0.993986
GID7398462	2014-2015	2015-2016		6.44	6.71416	6.85394	3.01287	0.89732
GID7398463	2014-2015	2015-2016		6.47	6.86749	6.99727	2.91621	1.05399
GID7398471	2014-2015	2015-2016		5.98	6.51416	6.68061	2.36287	0.853986
GID7398700	2014-2015	2015-2016		5.98	6.88883	5.7442	3.54723	2.12865
GID7398758	2014-2015	2015-2016		6.43	6.92549	6.88087	2.9939	1.66396
GID7398884	2014-2015	2015-2016		6.2	7.0804	8.14405	3.58692	1.80555
GID7398895	2014-2015	2015-2016		7.26	7.40373	7.71072	3.83692	2.32743
GID7398903	2014-2015	2015-2016		6.29	6.83373	6.92739	3.43692	1.95694
GID7398909	2014-2015	2015-2016		6.74	6.86707	7.03739	3.19359	2.02694
GID7398915	2014-2015	2015-2016		6.34	6.2104	8.18072	3.60359	1.95243
GID7398925	2014-2015	2015-2016		6.53	6.84554	7.166	3.23007	1.79744
GID7398929	2014-2015	2015-2016		6.55	6.87888	6.23267	3.25341	2.1341
GID7398957	2014-2015	2015-2016		6.56	7.46888	7.34933	3.14341	1.8141
GID7398976	2014-2015	2015-2016		6.33	7.00221	7.42933	3.42674	1.99077
GID7399011	2014-2015	2015-2016		6.25	7.52554	7.566	3.24674	2.00077
GID7399121	2014-2015	2015-2016		6.07	6.60888	6.996	3.12007	1.9941
GID7399181	2014-2015	2015-2016		6.3	7.37449	7.11568	3.94492	1.87218
GID7399289	2014-2015	2015-2016		7.05	7.69116	7.37901	3.62825	1.77551
GID7399290	2014-2015	2015-2016		6.82	7.54449	7.57568	3.54492	1.80551
GID7399321	2014-2015	2015-2016		6.36	7.51116	7.39235	3.32825	2.40218
GID7399469	2014-2015	2015-2016		6.8	7.08081	6.31759	3.68319	2.18767
GID7399496	2014-2015	2015-2016		6.2	7.12414	7.25092	3.32319	0.937674
GID7399499	2014-2015	2015-2016		6.67	7.29747	7.39092	3.44986	1.37101
GID7399539	2014-2015	2015-2016		7.29	7.16961	7.0214	3.39783	1.66705
GID7399583	2014-2015	2015-2016		6.82	6.91961	6.9961	3.04117	1.63705
GID7399607	2014-2015	2015-2016		6.65	7.19627	7.22489	3.54783	2.11038
GID7399612	2014-2015	2015-2016		6.56	6.95657	7.72985	3.65759	1.99306
GID7399613	2014-2015	2015-2016		7.05	7.19991	7.35985	3.65759	1.83306
GID7399621	2014-2015	2015-2016		6.5	7.28991	7.75318	3.84426	1.71972
GID7399623	2014-2015	2015-2016		6.82	7.51324	7.20985	3.61426	1.67972
GID7399627	2014-2015	2015-2016		6.58	6.88324	7.24318	3.36426	1.86972
GID7399639	2014-2015	2015-2016		6.48	7.21657	6.74318	3.62092	2.06306
GID7399641	2014-2015	2015-2016		6.53	7.68991	6.33652	3.68759	2.09639
GID7399651	2014-2015	2015-2016		6.98	7.13991	7.24985	3.42426	1.67306
GID7399789	2014-2015	2015-2016		6.93	7.51395	7.49501	3.09371	1.61033
GID7399834	2014-2015	2015-2016		6.42	7.47148	6.5009	3.187	1.8438
GID7399841	2014-2015	2015-2016		6.17	7.46481	7.32423	3.34033	1.88714
GID7399878	2014-2015	2015-2016		6.14	6.98815	5.67423	3.59033	1.7738
GID7399902	2014-2015	2015-2016		6.15	6.62148	6.80757	3.147	2.13714
GID7399908	2014-2015	2015-2016		6.82	6.82481	6.97757	3.047	1.7538
GID7399947	2014-2015	2015-2016		6.65	7.09221	6.59669	3.18197	1.98738
GID7399956	2014-2015	2015-2016		6.72	7.10555	6.55336	3.5853	1.89071
GID7400069	2014-2015	2015-2016		6.7	7.18221	6.63002	3.4853	2.07071
GID7400090	2014-2015	2015-2016		6.47	7.50888	6.83336	3.31197	1.89738
GID7400168	2014-2015	2015-2016		6.52	7.20341	7.42045	3.45682	1.7435
GID7400194	2014-2015	2015-2016		5.93	6.34675	6.71045	3.07015	1.99683
GID7400209	2014-2015	2015-2016		6.45	7.06341	7.27711	3.44015	1.97017
GID7400224	2014-2015	2015-2016		6.3	7.18341	8.18045	3.25682	1.83017
GID7400239	2014-2015	2015-2016		6.41	6.74675	6.42378	3.51682	1.83683
GID7400251	2014-2015	2015-2016		6.25	6.48008	7.38711	3.45015	1.8635
GID7400265	2014-2015	2015-2016		6.49	7.37341	7.82711	3.24349	1.41683
GID7400267	2014-2015	2015-2016		6.29	7.30008	7.41378	3.45015	2.08683
GID7400278	2014-2015	2015-2016		6.35	6.99763	7.27391	3.7253	1.84317
GID7400282	2014-2015	2015-2016		6.37	6.90096	7.23057	3.3753	1.94651
GID7400294	2014-2015	2015-2016		6.79	7.64763	7.44724	3.0453	1.70651
GID7400298	2014-2015	2015-2016		6.92	7.11096	7.25724	2.98864	1.43317
GID7400299	2014-2015	2015-2016		6.57	7.42763	7.34391	2.88864	1.68317
GID7400315	2014-2015	2015-2016		5.99	6.78096	6.38391	3.25197	2.16317
GID7400331	2014-2015	2015-2016		7.17	7.30344	7.08143	3.72367	1.99497
GID7400383	2014-2015	2015-2016		6.21	6.98011	6.70476	3.05033	1.21831
GID7400437	2014-2015	2015-2016		6.63	7.18011	6.42476	3.43033	1.70831
GID7400448	2014-2015	2015-2016		6.69	7.65011	6.96809	3.627	1.98164
GID7400457	2014-2015	2015-2016		6.81	7.23678	6.59143	3.39033	1.70831
GID7400459	2014-2015	2015-2016		6.8	7.33678	6.33809	3.44367	1.64164
GID7400478	2014-2015	2015-2016		6.48	6.65011	6.51143	3.62367	1.97831
GID7400482	2014-2015	2015-2016		6.91	6.68678	6.44143	3.28367	2.04831
GID7400490	2014-2015	2015-2016		7.01	6.98038	6.82027	3.21826	1.52006
GID7400537	2014-2015	2015-2016		7	7.18605	7.18169	3.31498	1.77478
GID7400551	2014-2015	2015-2016		6.61	6.95605	5.80169	3.43165	2.30812
GID7400583	2014-2015	2015-2016		6.6	7.15938	6.92502	3.36498	1.73145
GID7400597	2014-2015	2015-2016		6.51	7.34272	7.28169	3.37165	2.15478
GID7400639	2014-2015	2015-2016		5.78	7.04632	6.65198	3.59304	1.90343
GID7400641	2014-2015	2015-2016		6	7.40298	6.48865	3.20637	1.83677
GID7400644	2014-2015	2015-2016		6.42	7.27632	6.27198	3.57304	1.74677
GID7400646	2014-2015	2015-2016		6.42	7.10632	6.06198	3.39304	1.97677
GID7400651	2014-2015	2015-2016		6.54	7.09298	6.76865	3.74637	1.77343
GID7400656	2014-2015	2015-2016		6.2	7.32632	6.38531	3.28971	2.2201
GID7400676	2014-2015	2015-2016		6.24	7.15632	6.18531	3.55304	2.31343
GID7400696	2014-2015	2015-2016		6.45	7.44298	6.89198	3.44637	2.21677
GID7400699	2014-2015	2015-2016		6.48	7.35632	6.91198	3.54637	2.02677
GID7400702	2014-2015	2015-2016		5.99	6.89965	6.63531	3.58971	1.89677
GID7400717	2014-2015	2015-2016		6.75	7.43965	6.75531	3.39304	1.6301
GID7400729	2014-2015	2015-2016		6.72	7.29632	6.81198	2.93971	1.6901
GID7400741	2014-2015	2015-2016		6	7.35632	7.10865	2.65304	1.15677
GID7400746	2014-2015	2015-2016		6.13	7.38593	7.34147	3.13056	1.7705
GID7400749	2014-2015	2015-2016		6.73	7.66927	7.03147	3.53723	2.19717
GID7400751	2014-2015	2015-2016		6.7	7.64593	7.12814	3.43723	1.9205
GID7400752	2014-2015	2015-2016		6.65	7.25593	7.10814	3.37056	1.85383
GID7400758	2014-2015	2015-2016		6.55	7.7326	6.95814	3.95389	2.33383
GID7400772	2014-2015	2015-2016		6.77	7.7726	7.3448	3.78389	1.70717
GID7400816	2014-2015	2015-2016		6.34	6.74416	6.23727	3.51287	2.19399
GID7400872	2014-2015	2015-2016		6.75	6.82938	7.03835	3.36498	1.69145
GID7402206	2014-2015	2015-2016		6.4	7.42938	5.70835	3.11832	1.83478
GID7402209	2014-2015	2015-2016		6.43	7.00938	5.56169	3.31165	1.96478
GID7402211	2014-2015	2015-2016		6.62	7.38605	5.96835	3.47165	1.86145
GID7460951	2015-2016	2016-2017	2017-2018	8.05	6.74241	6.69308	4.66137	4.27173	6.74054	3.11104	7.35153	1.98813	2.39096
GID7461098	2015-2016	2016-2017	2017-2018	7.97	6.95193	6.63441	4.75282	4.10506	6.71057	3.16771	8.10205	1.89325	2.29564
GID7461113	2015-2016	2016-2017	2017-2018	8.48	6.69338	6.86675	4.58076	3.80839	6.2568	2.98771	7.17266	3.16425	2.04025
GID7461202	2015-2016	2016-2017	2017-2018	8.8	6.52173	7.50775	5.11472	4.54173	7.15202	2.68104	7.70331	1.68292	2.75096
GID7461385	2015-2016	2016-2017	2017-2018	8.58	7.06898	6.55051	5.05941	4.03429	6.83529	3.24939	7.57928	2.11976	2.50339
GID7461607	2015-2016	2016-2017	2017-2018	7.85	6.56802	5.90545	4.94331	3.83429	6.35904	3.17893	7.92958	1.98184	2.69076
GID7461738	2015-2016	2016-2017	2017-2018	8.27	7.15321	6.71038	4.86173	4.15429	7.35356	3.11605	7.80897	2.73162	2.54634
GID7461788	2015-2016	2016-2017	2017-2018	8.03	6.58119	7.30032	4.62532	4.15763	6.66064	3.17393	8.19208	3.42243	2.47923
GID7461841	2015-2016	2016-2017	2017-2018	7.57	6.14839	6.12654	4.89324	4.40096	5.53398	1.74939	7.26551	1.99921	2.3682
GID7461855	2015-2016	2016-2017	2017-2018	7.77	5.87391	6.88199	5.37061	4.53429	5.92312	2.64939	7.20398	2.35078	3.05147
GID7461908	2015-2016	2016-2017	2017-2018	7.97	5.85368	6.41167	5.01305	4.10096	6.26702	3.20939	7.2731	2.976	3.26211
GID7462007	2015-2016	2016-2017	2017-2018	7.24	6.05747	6.36109	5.01453	4.20763	5.55835	2.65272	6.94795	1.88039	2.23583
GID7462209	2015-2016	2016-2017	2017-2018	7.63	6.61688	6.67447	5.04676	4.09508	6.71905	2.40786	7.07504	1.95859	2.55019
GID7462234	2015-2016	2016-2017	2017-2018	7.35	6.30379	6.68004	5.10859	4.19174	5.92733	3.05026	7.1481	3.21678	3.27833
GID7462304	2015-2016	2016-2017	2017-2018	7.53	6.81278	6.29133	4.79858	4.30174	7.15105	2.18383	7.55339	2.49803	2.6216
GID7462369	2015-2016	2016-2017	2017-2018	7.49	7.04455	4.65627	4.52408	3.80841	7.00189	2.93293	7.96477	2.05353	2.04057
GID7462656	2015-2016	2016-2017	2017-2018	7.66	6.77991	7.30375	5.25085	4.50839	7.38381	2.57437	8.20904	2.91088	3.16666
GID7624681	2015-2016	2016-2017	2017-2018	7.56	6.24562	6.99117	5.33968	4.464	5.97018	3.44297	7.27129	3.15234	3.13628
GID7624687	2015-2016	2016-2017	2017-2018	8.45	6.825	7.0788	5.06868	3.93733	6.3276	2.60172	7.93661	2.25435	2.65833
GID7624695	2015-2016	2016-2017	2017-2018	7.9	7.39403	6.20977	4.31148	3.90067	6.04399	3.06839	7.91995	4.34572	2.63968
GID7624712	2015-2016	2016-2017	2017-2018	7.86	6.6102	6.21361	4.1292	3.97733	6.3187	3.01506	7.46191	3.35034	2.66782
GID7624733	2015-2016	2016-2017	2017-2018	7.86	7.17127	5.71355	4.78731	4.084	7.22646	2.61839	8.0355	3.46023	2.66218
GID7624738	2015-2016	2016-2017	2017-2018	7.55	6.82098	5.78938	4.2841	3.154	6.31254	2.12839	7.36585	3.1952	1.82936
GID7624753	2015-2016	2016-2017	2017-2018	7.74	6.87217	6.51169	5.10236	4.18733	6.14987	2.90839	7.67694	3.09803	2.98404
GID7624785	2015-2016	2016-2017	2017-2018	8.2	7.22501	6.4727	4.64452	3.79018	6.42407	2.71316	8.35001	3.43895	2.51205
GID7624831	2015-2016	2016-2017	2017-2018	7.75	7.25425	7.09488	5.14213	4.01018	6.2852	3.2979	8.26154	3.71723	2.75045
GID7624838	2015-2016	2016-2017	2017-2018	7.97	7.33765	6.81334	4.75678	3.84018	5.94782	2.78578	7.67806	3.52295	2.54045
GID7624891	2015-2016	2016-2017	2017-2018	8.06	6.8922	6.21219	4.53059	3.89018	5.82828	2.40268	7.74428	3.03233	2.48051
GID7624964	2015-2016	2016-2017	2017-2018	7.98	6.57889	5.38258	5.1602	4.20352	6.39087	3.32394	7.69145	3.26179	2.79634
GID7625055	2015-2016	2016-2017	2017-2018	7.64	6.32696	6.69392	5.13835	4.40018	6.80354	2.97134	7.49554	3.28564	2.76352
GID7625104	2015-2016	2016-2017	2017-2018	7.8	6.57896	6.8352	5.07967	4.50018	6.53506	2.98868	7.59539	3.53761	2.87416
GID7625112	2015-2016	2016-2017	2017-2018	7.87	6.91065	6.00033	4.95789	4.45685	5.23557	3.26159	7.72218	3.14855	3.13077
GID7625120	2015-2016	2016-2017	2017-2018	7.61	6.74756	6.50194	5.04942	4.15352	6.84353	2.37381	7.82478	3.35703	2.82993
GID7625147	2015-2016	2016-2017	2017-2018	8.42	7.70924	5.63882	4.3852	4.07136	6.24143	2.88189	8.12769	3.42072	2.65948
GID7625157	2015-2016	2016-2017	2017-2018	7.6	6.67429	6.53683	5.15332	4.01136	6.22245	2.83189	7.12474	3.0605	2.87861
GID7625163	2015-2016	2016-2017	2017-2018	7.76	6.86566	5.94869	5.45948	4.50469	6.15375	1.82189	7.87734	2.83416	1.95412
GID7625211	2015-2016	2016-2017	2017-2018	7.73	6.2464	6.94445	4.92882	4.26469	5.86013	2.93189	7.74111	2.89635	3.04303
GID7625240	2015-2016	2016-2017	2017-2018	7.63	6.59662	6.50907	4.54605	4.18469	5.48675	3.16856	7.89312	2.97307	2.51502
GID7625264	2015-2016	2016-2017	2017-2018	7.64	6.8382	6.70695	5.1723	4.81136	6.45963	3.20856	7.41864	3.40633	3.23361
GID7625273	2015-2016	2016-2017	2017-2018	7.57	6.77065	6.63644	5.24331	4.53469	6.73875	3.23523	7.45205	3.17084	2.91842
GID7625276	2015-2016	2016-2017	2017-2018	7.43	6.68769	6.33612	5.07356	4.38803	5.73303	3.12523	7.34959	3.20975	2.95182
GID7625281	2015-2016	2016-2017	2017-2018	7.49	6.73449	6.57445	5.1973	4.49136	6.28477	3.23446	7.59654	3.98803	3.04335
GID7625285	2015-2016	2016-2017	2017-2018	7.89	6.73683	5.94321	4.87193	4.17381	5.77258	3.16721	7.76179	3.14696	2.71585
GID7625361	2015-2016	2016-2017	2017-2018	8.04	6.43907	6.74244	5.14174	4.27715	6.5003	2.70606	7.26559	2.43423	2.70252
GID7625362	2015-2016	2016-2017	2017-2018	7.62	6.54464	6.26494	4.92207	4.29715	6.52579	2.16723	6.90896	2.28873	2.15041
GID7625368	2015-2016	2016-2017	2017-2018	7.65	7.01651	5.63808	4.68727	3.75381	6.25283	2.09618	7.6641	2.54547	2.44637
GID7625495	2015-2016	2016-2017	2017-2018	7.73	6.21263	7.09552	5.418	4.73048	5.26916	2.35272	6.96834	2.96667	3.10002
GID7625592	2015-2016	2016-2017	2017-2018	7.64	6.51987	6.38693	4.85568	4.18048	5.66649	2.87898	7.50346	3.6201	2.68509
GID7625597	2015-2016	2016-2017	2017-2018	8.11	7.48047	5.58712	4.91745	4.18381	6.56416	2.87994	7.95205	3.67084	2.93303
GID7625639	2015-2016	2016-2017	2017-2018	7.63	7.22863	6.26251	5.22935	4.19048	6.8601	2.91432	7.88709	2.89279	2.80105
GID7625650	2015-2016	2016-2017	2017-2018	7.94	6.35559	6.93648	5.29202	4.47381	5.81418	2.68672	7.58039	2.94911	3.25143
GID7625651	2015-2016	2016-2017	2017-2018	7.59	6.92194	6.6675	5.4152	4.30715	6.22895	2.57816	7.81265	2.80229	3.04154
GID7625762	2015-2016	2016-2017	2017-2018	7.81	6.9981	5.8354	4.18463	3.76812	4.67512	2.67992	8.05402	2.84057	2.57218
GID7625802	2015-2016	2016-2017	2017-2018	7.81	6.91771	6.96614	4.92648	4.08606	6.89338	2.63031	8.00358	2.77656	2.7884
GID7625823	2015-2016	2016-2017	2017-2018	7.96	6.93512	6.49691	4.43251	4.2894	7.12265	3.42031	8.18252	4.14978	2.86282
GID7625967	2015-2016	2016-2017	2017-2018	7.15	6.08283	5.888	4.85302	4.09273	5.80061	2.15365	7.16399	2.21064	2.2491
GID7626017	2015-2016	2016-2017	2017-2018	7.6	6.38948	5.78287	5.28377	4.38792	5.85045	2.51899	7.2916	3.36875	3.13064
GID7626030	2015-2016	2016-2017	2017-2018	8.4	6.44045	6.34935	5.25428	4.42126	5.96663	2.67899	7.87389	3.41384	3.24904
GID7626073	2015-2016	2016-2017	2017-2018	8.06	7.42235	7.01338	5.32018	4.34792	6.75253	3.45232	8.17002	3.58914	3.01711
GID7626077	2015-2016	2016-2017	2017-2018	8.04	7.33984	7.12216	5.0949	4.59459	6.7636	3.46232	8.49435	3.53676	3.63929
GID7626085	2015-2016	2016-2017	2017-2018	8.77	7.16305	7.32857	5.35989	4.33459	6.79889	2.82232	8.3381	2.91217	3.10109
GID7626087	2015-2016	2016-2017	2017-2018	8.23	6.8676	6.98857	5.40036	4.26459	6.3781	3.32143	8.03378	3.19546	3.16699
GID7626092	2015-2016	2016-2017	2017-2018	8.05	7.11387	6.5714	4.19877	3.60459	7.28306	2.42565	8.30067	2.96697	2.72083
GID7626095	2015-2016	2016-2017	2017-2018	7.82	6.96425	6.94755	5.50141	4.39459	6.62242	3.22232	7.97649	3.8878	3.13641
GID7626097	2015-2016	2016-2017	2017-2018	7.69	7.58639	7.00785	5.02867	4.01057	6.66132	3.12857	8.14688	2.73539	2.70615
GID7626098	2015-2016	2016-2017	2017-2018	7.92	7.03021	7.15413	5.07334	4.15391	6.47014	2.8515	8.07314	3.33051	3.00743
GID7626100	2015-2016	2016-2017	2017-2018	7.83	6.71541	7.04445	4.85066	3.81391	7.30318	2.63208	8.07076	2.79301	2.62346
GID7626101	2015-2016	2016-2017	2017-2018	7.82	7.15655	6.82387	5.29981	4.13724	6.69395	3.19613	8.22545	3.22069	3.26884
GID7626177	2015-2016	2016-2017	2017-2018	7.69	6.00791	6.0924	4.76656	4.00391	5.33529	2.62032	6.74241	3.66578	3.05596
GID7626200	2015-2016	2016-2017	2017-2018	7.52	6.86645	5.83426	4.57952	4.18391	5.45868	1.58709	7.7288	2.05238	1.87115
GID7626202	2015-2016	2016-2017	2017-2018	7.96	6.8669	6.06522	4.52069	4.25724	6.11903	1.59668	8.08609	1.99353	1.88429
GID7626305	2015-2016	2016-2017	2017-2018	8.16	7.22347	6.69681	5.1754	3.90714	6.41233	3.29009	8.26377	3.32269	2.95782
GID7626306	2015-2016	2016-2017	2017-2018	7.75	6.81031	7.04155	4.69964	3.74381	7.44312	2.18604	8.00622	2.39942	2.62704
GID7626308	2015-2016	2016-2017	2017-2018	7.89	7.0728	7.26835	5.04649	4.03047	7.72491	2.73937	8.2054	2.63945	2.87146
GID7626320	2015-2016	2016-2017	2017-2018	7.69	7.36975	7.12899	5.36034	4.32047	7.78184	2.88406	7.78569	3.57889	3.33146
GID7626327	2015-2016	2016-2017	2017-2018	8.12	7.26982	7.03078	5.15769	4.15381	7.31763	3.01937	8.19781	3.04846	3.37633
GID7626333	2015-2016	2016-2017	2017-2018	8.34	7.09959	7.05675	5.31175	4.06381	7.53507	2.5427	8.0746	3.0091	2.90274
GID7626339	2015-2016	2016-2017	2017-2018	7.73	6.75406	7.00726	5.27155	4.33381	6.34559	3.14009	7.90384	3.6303	3.56159
GID7626354	2015-2016	2016-2017	2017-2018	8.38	7.29869	7.05296	5.10195	4.18047	7.08256	3.11009	8.57043	3.70954	2.92569
GID7626361	2015-2016	2016-2017	2017-2018	7.79	6.88302	6.96785	5.44335	3.99665	6.18279	3.46177	7.82929	3.4742	2.98787
GID7626362	2015-2016	2016-2017	2017-2018	7.94	6.98629	6.62132	5.13237	4.02999	6.75568	2.5951	8.0938	2.74987	2.9205
GID7626366	2015-2016	2016-2017	2017-2018	8.49	7.41062	7.01523	5.02137	3.86332	7.42632	3.17177	8.31002	2.74608	2.9587
GID7626377	2015-2016	2016-2017	2017-2018	7.83	7.04924	6.92984	4.72915	4.06665	6.83908	3.3051	7.78092	3.13231	3.15787
GID7626378	2015-2016	2016-2017	2017-2018	8	6.74426	6.86638	5.12627	4.02332	6.8262	3.35843	7.79595	3.39541	3.28883
GID7626381	2015-2016	2016-2017	2017-2018	8.22	6.90199	7.44426	5.12718	4.07665	6.77333	3.23843	7.75429	2.8085	3.15742
GID7626382	2015-2016	2016-2017	2017-2018	7.95	7.06479	6.56106	4.84918	3.87665	6.37817	3.12177	7.95756	3.19302	3.10505
GID7626383	2015-2016	2016-2017	2017-2018	7.87	6.9412	6.69965	5.10036	4.29999	6.59875	2.96177	7.97683	3.53038	3.37748
GID7626390	2015-2016	2016-2017	2017-2018	7.8	7.03428	6.88587	5.48565	4.25999	6.99475	3.69843	8.29677	4.14161	3.3971
GID7626392	2015-2016	2016-2017	2017-2018	7.89	7.53933	7.27458	5.19616	4.14665	7.07171	3.24843	8.17765	3.1248	3.16877
GID7626396	2015-2016	2016-2017	2017-2018	7.91	7.154	7.02157	5.35967	3.93665	6.88747	3.2951	8.28963	3.98997	3.42607
GID7626401	2015-2016	2016-2017	2017-2018	8.09	7.35675	5.93613	5.00625	4.01999	6.53236	2.7151	8.12981	3.66036	3.18838
GID7626402	2015-2016	2016-2017	2017-2018	7.82	7.04321	7.02042	5.57809	4.30665	6.79447	3.69843	7.54595	3.95299	3.36652
GID7626403	2015-2016	2016-2017	2017-2018	8.08	7.06189	6.82952	5.07074	4.07665	7.39215	2.9751	8.43011	3.25776	3.22845
GID7626414	2015-2016	2016-2017	2017-2018	7.86	6.76271	6.90647	5.14995	4.31361	6.7476	3.0443	7.42825	2.3495	3.22896
GID7626418	2015-2016	2016-2017	2017-2018	7.94	6.33675	6.70788	5.24358	4.11695	7.10222	2.82097	7.46002	2.82241	3.25716
GID7626419	2015-2016	2016-2017	2017-2018	8.26	6.93703	7.56416	5.06284	3.73361	7.19059	2.90763	7.87058	3.15538	3.08396
GID7626425	2015-2016	2016-2017	2017-2018	7.91	5.91518	6.92019	5.1905	4.30028	6.47359	3.03097	7.61872	3.1361	3.61037
GID7626433	2015-2016	2016-2017	2017-2018	7.47	6.60743	6.27519	5.21494	3.79361	6.59361	3.0643	7.47706	2.98484	2.93966
GID7626446	2015-2016	2016-2017	2017-2018	8.16	7.07981	6.11192	5.32943	3.84695	7.13513	3.00097	7.9156	2.40627	2.79172
GID7626450	2015-2016	2016-2017	2017-2018	7.86	6.45438	6.56493	5.10787	3.85028	6.69382	3.2843	7.50808	2.60002	2.84973
GID7626460	2015-2016	2016-2017	2017-2018	8.01	6.51301	6.05147	5.26606	4.11361	6.84018	3.34097	8.20722	3.56629	2.75154
GID7626476	2015-2016	2016-2017	2017-2018	7.13	6.12217	6.40833	5.2872	3.81361	6.40559	3.09763	7.30172	3.1613	2.96821
GID7626528	2015-2016	2016-2017	2017-2018	7.39	6.05822	6.26496	4.54842	3.72429	6.68021	2.72832	7.60775	2.69702	2.81481
GID7626570	2015-2016	2016-2017	2017-2018	8.13	7.33208	6.70348	5.19539	4.16096	7.30268	2.73498	7.90596	2.6276	2.70084
GID7626611	2015-2016	2016-2017	2017-2018	7.6	6.06544	6.66284	4.91774	4.24763	6.54443	2.94498	6.94465	1.99479	3.11552
GID7626687	2015-2016	2016-2017	2017-2018	7.97	7.2329	5.99035	4.0917	3.27096	7.43846	2.03165	7.71504	3.1805	2.24404
GID7626725	2015-2016	2016-2017	2017-2018	7.77	7.16189	5.78951	4.70749	3.99861	5.43232	2.78643	7.45336	3.47075	2.97276
GID7626817	2015-2016	2016-2017	2017-2018	7.75	7.26709	7.09028	5.74094	4.53528	7.04392	3.25607	7.9724	3.46874	2.6525
GID7626876	2015-2016	2016-2017	2017-2018	8.14	7.23316	6.11137	5.04726	3.78861	6.18455	2.95659	7.47545	2.74352	3.16565
GID7626893	2015-2016	2016-2017	2017-2018	7.66	6.5116	5.85945	5.20839	4.22861	6.80226	2.74938	7.6727	2.29069	3.1393
GID7626952	2015-2016	2016-2017	2017-2018	7.8	6.38526	7.02438	5.46924	4.05528	6.09807	2.6871	7.21571	3.30543	3.33231
GID7627005	2015-2016	2016-2017	2017-2018	8.06	6.30216	6.2956	5.21616	4.20528	6.92004	2.82646	7.44227	2.55513	3.09725
GID7627125	2015-2016	2016-2017	2017-2018	7.45	6.35376	6.33484	4.95808	4.16792	6.04578	2.99863	7.26906	3.27671	3.09661
GID7627240	2015-2016	2016-2017	2017-2018	7.82	6.83593	6.56485	5.14429	3.99979	6.44505	2.6522	8.45998	3.01383	2.87949
GID7627251	2015-2016	2016-2017	2017-2018	7.87	6.50395	7.18975	5.1522	4.19646	6.05668	2.84887	7.50856	2.82943	3.01372
GID7627261	2015-2016	2016-2017	2017-2018	7.85	6.1044	5.89463	5.15262	3.90979	5.68008	2.4822	7.35789	4.14769	2.95052
GID7627359	2015-2016	2016-2017	2017-2018	7.37	6.2265	6.66629	4.9536	3.88979	5.41209	2.30554	7.37754	2.28325	2.8725
GID7627366	2015-2016	2016-2017	2017-2018	7.3	5.56981	5.48911	5.2732	4.29646	5.28996	2.2922	6.74837	2.86978	2.84821
GID7627433	2015-2016	2016-2017	2017-2018	7.41	6.11288	6.35302	4.72251	3.98312	6.61081	3.05554	7.14658	3.01093	3.05609
GID7627435	2015-2016	2016-2017	2017-2018	7.64	6.36949	6.86486	4.87281	4.07479	6.62643	3.17446	7.30254	2.99605	3.00302
GID7627438	2015-2016	2016-2017	2017-2018	8	6.1715	7.06608	4.92617	3.69479	6.82685	2.79285	7.69048	2.9715	2.97513
GID7627439	2015-2016	2016-2017	2017-2018	7.69	6.26027	7.16329	4.82435	4.16146	6.91039	3.02967	7.41868	2.49345	2.94635
GID7627446	2015-2016	2016-2017	2017-2018	7.36	6.35	6.93012	4.74886	3.77146	6.24317	3.01182	7.34465	2.60982	3.00718
GID7627560	2015-2016	2016-2017	2017-2018	8.65	7.51808	6.43209	4.31527	3.76754	6.80355	2.29941	8.45865	3.14966	2.49151
GID7627584	2015-2016	2016-2017	2017-2018	8.05	6.86206	6.8176	4.32136	3.7142	5.49868	2.28637	8.27666	3.0007	2.70087
GID7627605	2015-2016	2016-2017	2017-2018	7.6	6.38804	6.63202	4.6981	3.89754	5.47074	2.46607	6.80434	3.03596	3.38619
GID7627648	2015-2016	2016-2017	2017-2018	7.41	6.62189	6.43203	4.70546	4.03754	5.64405	3.03607	7.35091	3.24035	3.16119
GID7627678	2015-2016	2016-2017	2017-2018	8.1	7.01995	6.93984	5.25124	4.36754	6.84697	2.32607	7.49132	2.22369	2.9085
GID7627696	2015-2016	2016-2017	2017-2018	8.32	7.17865	6.79196	4.8481	4.17754	7.41489	2.22941	7.82346	2.02659	2.91497
GID7627721	2015-2016	2016-2017	2017-2018	7.62	6.93933	6.36499	4.65432	3.94047	6.98995	2.85783	7.1251	2.7591	2.49241
GID7627730	2015-2016	2016-2017	2017-2018	7.19	6.27729	6.93774	4.95691	4.16381	6.06364	3.14783	7.51022	3.32644	2.79901
GID7627768	2015-2016	2016-2017	2017-2018	7.62	5.78295	6.9246	5.39814	4.67047	5.76756	2.8045	7.29303	3.24657	2.93523
GID7627795	2015-2016	2016-2017	2017-2018	7.81	7.19982	6.1989	4.07345	3.38714	6.35999	1.27783	8.06007	2.85724	1.92478
GID7627834	2015-2016	2016-2017	2017-2018	7.27	6.51516	6.56024	4.97007	3.98047	5.83437	3.18117	7.46483	3.11937	3.21741
GID7627903	2015-2016	2016-2017	2017-2018	7.56	5.53326	6.57845	5.04493	3.82047	5.66147	3.1145	6.98001	3.12763	3.23369
GID7627997	2015-2016	2016-2017	2017-2018	8.01	7.02616	6.01845	4.78114	4.13381	6.18408	2.23732	8.14623	2.7384	2.94324
GID7628001	2015-2016	2016-2017	2017-2018	8.22	6.57719	6.66569	4.83685	4.08214	6.31217	2.74957	8.0434	2.64623	2.76087
GID7628071	2015-2016	2016-2017	2017-2018	7.92	6.64914	6.45274	4.74644	4.21214	6.80579	2.61962	7.85664	3.58425	2.9592
GID7628084	2015-2016	2016-2017	2017-2018	7.99	6.83202	7.10562	5.47024	4.20548	6.65495	2.63629	7.85441	2.69616	3.20959
GID7628180	2015-2016	2016-2017	2017-2018	7.34	5.46181	6.66171	5.18845	4.05548	6.1633	2.83296	7.16356	3.05352	3.34754
GID7628201	2015-2016	2016-2017	2017-2018	8.76	7.03128	5.68724	4.217	3.66077	6.69828	3.47993	8.1402	3.07875	2.8369
GID7628213	2015-2016	2016-2017	2017-2018	7.88	6.40577	6.33198	5.10032	3.95077	6.59009	2.75327	7.55873	2.47979	3.33645
GID7628437	2015-2016	2016-2017	2017-2018	8.44	7.33502	6.33985	4.08179	3.51174	6.36003	2.05526	8.29081	2.82303	1.97141
GID7628442	2015-2016	2016-2017	2017-2018	7.74	7.22937		4.617	3.76841	6.21157	2.64357	8.12958	2.3923	2.38128
GID7628467	2015-2016	2016-2017	2017-2018	7.76	5.88858	7.07174	5.5251	4.22518	6.12859	3.09476	7.4888	2.16663	3.00583
GID7628468	2015-2016	2016-2017	2017-2018	8.31	7.3268	6.38578	4.79031	4.30851	6.94216	3.21485	7.633	2.38932	3.21391
GID7628473	2015-2016	2016-2017	2017-2018	8.32	7.07509	6.65136	5.2083	4.09518	7.15028	2.80965	8.03121	2.04661	2.12749
GID7628492	2015-2016	2016-2017	2017-2018	8.11	6.64489	7.20399	5.26299	3.96851	7.11204	3.57838	8.32839	2.76541	3.23601
GID7628540	2015-2016	2016-2017	2017-2018	7.69	6.19088	6.69578	5.10718	4.08185	4.76979	2.59753	7.36947	3.09152	3.24774
GID7628581	2015-2016	2016-2017	2017-2018	8.14	6.91803	5.65675	4.68695	4.05518	6.85448	3.13167	8.26121	2.80874	2.64627
GID7628593	2015-2016	2016-2017	2017-2018	7.83	6.20294	6.75822	5.19765	4.16851	5.63322	2.713	7.75771	2.38731	3.343
GID7628597	2015-2016	2016-2017	2017-2018	7.99	6.61111	6.55546	4.77777	4.26518	6.48691	2.86582	8.00325	2.86623	2.98595
GID7628724	2015-2016	2016-2017	2017-2018	7.65	6.29357	6.40679	4.82336	4.16263	6.73056	2.71349	7.69365	2.19148	2.76819
GID7628728	2015-2016	2016-2017	2017-2018	8.04	7.13842	5.15462	4.84339	4.0193	7.07159	2.73335	8.5057	3.03686	1.85422
GID7628787	2015-2016	2016-2017	2017-2018	7.46	5.96671	7.02346	5.06201	4.6293	5.513	2.38083	7.01418	2.95398	3.61653
GID7628810	2015-2016	2016-2017	2017-2018	8.44	6.60852	6.10179	5.00788	4.2893	7.31143	3.02896	7.77333	2.46809	2.93877
GID7628841	2015-2016	2016-2017	2017-2018	7.7	7.1754	6.62961	3.75937	3.67263	7.33237	2.36573	7.95511	2.63277	2.69428
GID7628988	2015-2016	2016-2017	2017-2018	8.03	6.932	6.62177	4.95016	4.01097	6.92426	3.21991	8.17921	3.45561	3.07037
GID7629060	2015-2016	2016-2017	2017-2018	7.67	5.94333	6.82279	4.94526	4.30097	6.10936	2.69657	7.59759	2.6225	3.33018
GID7629076	2015-2016	2016-2017	2017-2018	7.42	5.97302	5.97857	4.72748	4.25097	5.81252	3.06991	7.2621	2.1256	3.25826
GID7629231	2015-2016	2016-2017	2017-2018	7.69	7.31275	6.48503	4.77808	3.45842	6.29868	1.97033	8.29328	1.65507	2.42851
GID7629289	2015-2016	2016-2017	2017-2018	7.55	7.03262	6.58657	4.7313	3.66842	6.98747	2.71339	7.56738	2.29015	2.45736
GID7629318	2015-2016	2016-2017	2017-2018	7.84	6.1778	5.75881	5.34011	4.37842	6.6652	2.22642	7.49848	1.97183	3.24665
GID7629453	2015-2016	2016-2017	2017-2018	7.69	6.74267	6.29054	5.08374	4.15175	5.98959	3.17343	7.70049	3.44249	2.813
GID7629455	2015-2016	2016-2017	2017-2018	8.13	6.97332	7.41355	5.4455	4.35842	6.79034	2.99382	8.0208	2.62791	3.14473
GID7629511	2015-2016	2016-2017	2017-2018	7.75	6.90769	6.3378	5.17135	4.30185	6.65004	2.61824	7.72162	2.67533	3.6273
GID7629558	2015-2016	2016-2017	2017-2018	7.7	6.83879	6.72536	5.08318	4.11185	6.17029	3.23608	7.40374	2.91465	3.04101
GID7629585	2015-2016	2016-2017	2017-2018	7.77	7.34622	5.94741	4.65371	3.65851	7.08518	2.92106	8.03388	2.65148	2.36133
GID7629600	2015-2016	2016-2017	2017-2018	7.87	7.27665	5.65716	4.78347	3.68851	6.27575	2.39793	7.75851	3.15119	2.32806
GID7629692	2015-2016	2016-2017	2017-2018	7.82	6.70885	7.30182	4.82699	3.72832	6.83727	3.43534	8.32346	3.46696	3.14467
GID7629693	2015-2016	2016-2017	2017-2018	8.12	6.98839	6.92041	5.51045	4.17165	6.59288	3.34904	7.82383	2.60193	3.0055
GID7629729	2015-2016	2016-2017	2017-2018	7.44	6.45454	4.51798	4.58862	3.89165	6.46291	2.64005	6.40895	2.7657	1.81178
GID7629733	2015-2016	2016-2017	2017-2018	8.27	6.32672	4.95132	4.52685	3.75165	6.06074	3.25886	7.71453	2.77447	2.21499
GID7629755	2015-2016	2016-2017	2017-2018	7.95	6.67835	5.27061	4.83903	4.08499	5.4527	2.72747	7.66104	2.62604	2.23588
GID7629758	2015-2016	2016-2017	2017-2018	7.36	6.56659	5.56939	4.44611	3.92832	5.51867	2.58238	6.83016	2.43831	2.07685
GID7629772	2015-2016	2016-2017	2017-2018	7.67	6.28736	5.98606	4.58133	4.27165	5.99884	3.10395	7.00702	3.47782	2.98864
GID7629785	2015-2016	2016-2017	2017-2018	7.23	6.55296	5.30115	4.87725	3.95145	6.52437	3.50765	7.35612	3.03712	2.7073
GID7629799	2015-2016	2016-2017	2017-2018	7.25	6.4831	5.6857	4.84343	4.24812	6.35813	3.13117	7.4754	3.3282	2.72146
GID7629802	2015-2016	2016-2017	2017-2018	7.35	6.59947	5.12807	4.58293	3.78812	6.197	2.93944	7.36833	2.775
GID7629904	2015-2016	2016-2017	2017-2018	8.3	7.46403	4.49109	4.9715	3.55145	5.75905	2.67501	8.19764	2.32775	2.07576
GID7629913	2015-2016	2016-2017	2017-2018	7.92	6.18995	6.74903	5.44313	4.45812	6.86764	3.05781	7.30121	2.39382	3.35371
GID7629982	2015-2016	2016-2017	2017-2018	7.85	7.47109	6.80067	5.19296	4.0139	7.61045	3.05378	8.50962	2.5372	2.57723
GID7630037	2015-2016	2016-2017	2017-2018	7.76	6.93903	6.43272	5.33924	4.43723	6.45662	3.02378	8.36033	3.36138	3.20762
GID7630047	2015-2016	2016-2017	2017-2018	7.95	7.0801	6.15067	5.01698	3.84723	6.12456	2.81422	7.65966	3.69843	2.35088
GID7630056	2015-2016	2016-2017	2017-2018	7.96	6.80868	6.3776	5.31375	3.73723	6.62392	3.21378	8.0453	3.94047	2.46717
GID7630179	2015-2016	2016-2017	2017-2018	7.92	6.86701	6.64413	5.43539	4.17723	6.9765	3.11712	8.02745	2.95483	2.84691
GID7630252	2015-2016	2016-2017	2017-2018	7.91	7.41164	5.67587	4.85564	3.67723	6.52126	2.80378	8.21331	3.01194	2.6105
GID7630341	2015-2016	2016-2017	2017-2018	7.77	5.95267	6.44335	5.00477	4.48636	5.41482	3.04786	6.64597	3.2119	2.97768
GID7630348	2015-2016	2016-2017	2017-2018	7.57	6.3537	6.86451	5.41401	4.62303	6.09912	3.32786	7.37343	3.54129	3.33826
GID7630418	2015-2016	2016-2017	2017-2018	8.17	6.99722	5.94201	5.15771	3.71303	6.4489	3.1512	8.24091	3.34471	3.01563
GID7630425	2015-2016	2016-2017	2017-2018	8.07	7.13025	5.834	5.1241	4.02636	6.67992	3.63803	7.99955	3.49881	2.73236
GID7630458	2015-2016	2016-2017	2017-2018	8.39	7.19059	5.6799	5.04301	3.84303	6.69098	3.02453	7.41919	2.80359	2.18467
GID7630467	2015-2016	2016-2017	2017-2018	8.34	7.12169	7.09835	4.77992	3.96636	6.98621	3.46453	8.44211	2.90803	2.93563
GID7630468	2015-2016	2016-2017	2017-2018	8.37	7.02847	5.10964	4.94721	4.01303	6.66962	3.11786	8.16487	2.97068	2.59877
GID7630522	2015-2016	2016-2017	2017-2018	7.94	6.59784	7.49945	5.37325	4.63008	6.16114	2.59587	7.29813	3.46331	3.1839
GID7630530	2015-2016	2016-2017	2017-2018	7.78	6.33214	7.39996	5.16352	4.57675	5.89104	2.61901	7.3424	3.15342	2.97646
GID7630543	2015-2016	2016-2017	2017-2018	8.17	6.61711	6.72362	5.14251	4.39675	6.48291	3.35887	8.10364	3.10617	3.02947
GID7630553	2015-2016	2016-2017	2017-2018	8.14	6.77834	7.67317	5.16912	4.40675	6.09559	3.13098	7.72269	2.77314	3.10364
GID7630830	2015-2016	2016-2017	2017-2018	7.9	6.92934	7.31772	5.32516	4.60312	5.64462	3.5256	7.81124	3.799	3.32622
GID7630850	2015-2016	2016-2017	2017-2018	7.82	6.93876	6.61047	5.11112	4.60067	6.91687	2.40506	7.38446	3.28374	3.18038
GID7630949	2015-2016	2016-2017	2017-2018	7.54	6.8088	6.81546	5.302	4.45018	6.66657	2.85207	7.86355	3.42422	2.93801
GID7631006	2015-2016	2016-2017	2017-2018	8.31	6.60439	7.32648	5.16282	4.25048	6.073	2.68352	7.83858	2.78788	3.23784
GID7631063	2015-2016	2016-2017	2017-2018	8.25	6.86927	6.01584	5.36121	4.46048	6.03308	2.57608	7.8705	2.56908	2.55944
GID7631090	2015-2016	2016-2017	2017-2018	7.95	6.89159	6.09565	4.7977	4.02715	6.67004	2.09923	7.41499	2.69755	1.98175
GID7631094	2015-2016	2016-2017	2017-2018	7.78	6.46146	5.99654	5.22522	4.09381	6.08035	2.32006	7.87593	3.61519	2.83368
GID7631140	2015-2016	2016-2017	2017-2018	7.88	6.80893	6.17885	5.12424	4.25715	6.3809	2.78173	7.85205	3.7727	2.84028
GID7631147	2015-2016	2016-2017	2017-2018	8.23	7.44187	6.0252	4.5143	3.88715	6.01929	2.58151	8.09758	3.95172	2.70682
GID7631173	2015-2016	2016-2017	2017-2018	8.36	7.23433	5.16867	4.1424	3.75479	6.39308	1.91892	8.44212	2.67336	2.00442
GID7631187	2015-2016	2016-2017	2017-2018	8.05	6.43546	6.47315	5.35688	4.41479	6.66254	3.03303	7.93021	3.72329	3.07032
GID7631240	2015-2016	2016-2017	2017-2018	7.96	6.48295	6.37141	5.2912	3.99361	7.10404	3.12763	7.70938	3.5366	3.32039
GID7631329	2015-2016	2016-2017	2017-2018	8.27	6.14536	6.36875	4.93525	4.13459	5.87932	2.91863	7.88803	3.63482	3.24859
GID7631370	2015-2016	2016-2017	2017-2018	7.37	6.68207	5.57117	4.75228	4.17979	4.45496	2.50887	7.37858	2.39962	2.64603
GID7631382	2015-2016	2016-2017	2017-2018	7.13	5.75768	6.63135	4.82118	4.18979	5.88568	2.44887	6.98208	2.19799	2.88154
GID7631398	2015-2016	2016-2017	2017-2018	7.87	6.93615	6.2073	4.66483	3.54146	5.59669	2.9209	7.58261	2.73888	2.60613
GID7631433	2015-2016	2016-2017	2017-2018	8.17	6.74143	7.69838	5.69009	4.56813	6.79569	2.27515	7.73395	3.72785	3.18901
GID7631434	2015-2016	2016-2017	2017-2018	8.3	7.036	7.24127	5.29584	4.32479	6.91522	2.66696	7.89742	4.08946	2.53177
GID7631435	2015-2016	2016-2017	2017-2018	7.71	6.69493	6.85038	5.48428	4.38146	6.2632	3.30809	7.33135	3.02705	3.25222
GID7631438	2015-2016	2016-2017	2017-2018	7.93	6.85602	6.4705	5.43841	4.60813	6.28106	2.71926	7.48016	3.6507	3.08805
GID7631519	2015-2016	2016-2017	2017-2018	7.95	6.82726	6.83883	4.76633	3.96214	6.45811	2.14296	7.71066	2.53299	2.63049
GID7631531	2015-2016	2016-2017	2017-2018	7.91	6.43367	6.23006	4.68716	3.95077	5.98219	2.37327	7.97093	2.7414	2.82786
GID7631563	2015-2016	2016-2017	2017-2018	7.71	6.52127	6.23306	4.87554	3.82508	6.79951	2.27155	7.42496	3.00837	2.66166
GID7631619	2015-2016	2016-2017	2017-2018	8.41	6.80877	5.61787	4.85222	4.13174	6.99237	3.19862	8.32348	3.07838	2.62179
GID7631628	2015-2016	2016-2017	2017-2018	7.53	5.99364	6.65687	4.71629	4.11518	6.20576	2.91009	7.71566	3.39453	2.86929
GID7631640	2015-2016	2016-2017	2017-2018	7.55	6.38299	6.19213	4.36595	3.51518	6.77024	3.12244	7.2417	4.08047	2.24141
GID7631723	2015-2016	2016-2017	2017-2018	7.77	6.90441	5.9795	4.4233	3.49185	6.51205	3.09275	7.79588	2.97516	2.48178
GID7631725	2015-2016	2016-2017	2017-2018	7.79	6.99801	5.49816	4.75732	3.63518	6.49202	2.55482	7.8278	2.01158	2.65005
GID7631811	2015-2016	2016-2017	2017-2018	8.08	6.42586	6.48795	4.75186	4.01263	6.88196	2.07883	7.87296	2.15658	2.34768
GID7631846	2015-2016	2016-2017	2017-2018	7.93	6.5891	7.35839	4.7291	3.93263	6.33729	3.09748	7.40972	2.85756	3.17537
GID7631994	2015-2016	2016-2017	2017-2018	8.27	6.77412	6.83299	4.69898	4.0543	7.21053	3.00657	8.02988	2.63822	2.92973
GID7632194	2015-2016	2016-2017	2017-2018	8.35	7.0127	6.24224	4.90092	3.96812	7.18003	3.34955	7.97792	3.89799	2.838
GID7632196	2015-2016	2016-2017	2017-2018	7.79	6.86754	6.8014	5.04503	4.18145	6.971	3.36361	7.962	3.02002	2.80659
GID7632200	2015-2016	2016-2017	2017-2018	7.87	6.59485	6.22371	5.26205	4.56479	6.21394	3.24568	7.5498	2.48496	3.39281
GID7632217	2015-2016	2016-2017	2017-2018	7.99	6.84626	6.57653	5.33823	3.96479	6.47066	3.52239	7.85843	3.35484	2.65749
GID7632219	2015-2016	2016-2017	2017-2018	7.85	6.99038	5.76967	4.87648	4.51479	7.44319	3.09241	7.77554	3.21391	2.32031
GID7632233	2015-2016	2016-2017	2017-2018	7.74	7.15102	6.56512	5.11737	4.38812	6.93655	3.65445	7.57755	3.72276	2.78903
GID7632372	2015-2016	2016-2017	2017-2018	7.9	6.89878	6.49489	5.05113	4.11303	6.16459	3.26786	7.87864	3.91212	2.72076
GID7632416	2015-2016	2016-2017	2017-2018	7.94	6.68147	7.18291	4.96709	4.26675	6.41996	2.86811	7.97016	2.73318	2.90012
GID7632444	2015-2016	2016-2017	2017-2018	7.81	7.17484	6.30388	5.34208	3.99675	6.78564	2.91461	7.93928	3.82775	2.75486
GID7632448	2015-2016	2016-2017	2017-2018	7.85	7.08555	6.28798	5.26569	4.43675	5.66899	2.73857	7.81621	3.65052	2.47428
GID7632459	2015-2016	2016-2017	2017-2018	8.52	7.41851	7.61451	5.4724	4.75675	6.86659	3.36996	8.16026	3.42626	3.33249
GID7632463	2015-2016	2016-2017	2017-2018	7.81	7.51947	7.49439	5.82212	4.44675	6.74803	3.69748	8.21874	3.68601	3.35435
GID7632468	2015-2016	2016-2017	2017-2018	8.03	6.87402	6.59811	5.80167	4.57008	6.32696	3.03671	8.39532	3.21685	3.0234
GID7632474	2015-2016	2016-2017	2017-2018	8.03	6.92477	6.14529	5.16324	4.26008	6.41176	3.05836	7.72672	3.41403	2.90487
GID7632477	2015-2016	2016-2017	2017-2018	7.79	7.05029	5.5976	4.57921	4.03008	4.38939	3.24533	7.96913	3.19697	2.78865
GID7632650	2015-2016	2016-2017	2017-2018	7.86	6.73266	6.77271	4.96602	3.954	7.04544	2.30172	7.35767	3.13411	2.30737
GID7632664	2015-2016	2016-2017	2017-2018	8.78	7.01287	6.76034	4.95174	4.33733	6.1143	3.17172	7.61861	2.86551	2.74295
GID7632678	2015-2016	2016-2017	2017-2018	8.09	6.93898	7.13617	4.56295	3.76733	6.34532	2.45172	7.85588	3.16507	1.91288
GID7460318	2015-2016	2016-2017		7.42	6.42806	5.61008	4.13911	3.65506	5.87095	2.59771
GID7460639	2015-2016	2016-2017		7.51	6.47159	6.14208	4.88727	3.54506	6.97604	2.17771
GID7461071	2015-2016	2016-2017		7.82	6.33788	5.22241	4.74505	3.51839	6.30022	1.97104
GID7461204	2015-2016	2016-2017		8.8	7.05476	7.09241	4.59106	3.87173	7.30517	2.54437
GID7461428	2015-2016	2016-2017		8.3	6.61095	6.45776	4.91348	4.06429	6.34959	2.77939
GID7461477	2015-2016	2016-2017		7.94	6.38328	6.96282	5.29162	4.06429	6.75364	2.70272
GID7461720	2015-2016	2016-2017		7.89	6.11654	6.60141	5.02608	4.35096	6.09553	2.57272
GID7461790	2015-2016	2016-2017		7.37	5.89199	6.37833	5.16683	3.89763	5.98867	2.64272
GID7461850	2015-2016	2016-2017		7.88	6.08671	7.30423	4.93841	4.49096	6.04133	2.40272
GID7461942	2015-2016	2016-2017		8.02	5.83329	7.36711	4.92636	4.27429	5.6879	2.47605
GID7462124	2015-2016	2016-2017		7.54	6.33482	6.67703	5.39724	4.25841	5.82761	2.78955
GID7462232	2015-2016	2016-2017		7.89	6.18281	6.93338	4.78346	4.31508	6.14084	2.82303
GID7462243	2015-2016	2016-2017		7.81	6.79918	5.45608	4.22545	3.53173	5.21053	2.56104
GID7462246	2015-2016	2016-2017		7.95	6.39041	5.29608	4.21635	3.78506	6.33803	2.28104
GID7462271	2015-2016	2016-2017		6.92	6.05113	6.47641	4.62726	4.02839	6.30519	2.35437
GID7462344	2015-2016	2016-2017		6.97	6.44769	6.94575	4.90194	3.99174	6.31178	2.45221
GID7462403	2015-2016	2016-2017		7.91	6.96116	6.15108	4.23868	3.67173	7.36035	2.51771
GID7462655	2015-2016	2016-2017		7.99	7.14888	6.63041	4.80842	4.02506	7.66938	2.87771
GID7624745	2015-2016	2016-2017		7.76	6.94635	6.5831	4.28992	3.45067	6.48824	2.99839
GID7624770	2015-2016	2016-2017		7.39	5.52443	6.504	4.69047	4.104	5.08897	2.70506
GID7624855	2015-2016	2016-2017		7.16	6.78246	6.27194	4.00357	3.65685	4.94766	2.17932
GID7624880	2015-2016	2016-2017		7.6	6.33194	5.46944	4.46624	4.01018	5.62233	2.53415
GID7624986	2015-2016	2016-2017		7.83	6.56907	6.35412	4.91518	4.08352	6.26868	3.0569
GID7625106	2015-2016	2016-2017		7.56	6.42718	5.98771	5.26685	4.44685	5.95139	2.94336
GID7625125	2015-2016	2016-2017		7.63	6.57035	6.36067	5.01103	4.12469	5.82673	3.15189
GID7625129	2015-2016	2016-2017		7.47	5.76308	6.21048	4.78085	4.17469	5.73478	2.18856
GID7625159	2015-2016	2016-2017		7.57	6.06575	5.38298	5.08323	4.51136	5.85145	1.98856
GID7625162	2015-2016	2016-2017		7.84	6.86975	5.89657	4.87504	4.14469	5.75495	2.78856
GID7625257	2015-2016	2016-2017		7.52	6.49796	7.01913	4.82266	4.21136	5.88289	1.92189
GID7625266	2015-2016	2016-2017		7.83	6.64319	6.04798	4.54675	3.85136	5.92869	2.72856
GID7625274	2015-2016	2016-2017		7.98	6.35146	6.4549	5.11838	4.19136	5.80551	2.91856
GID7625294	2015-2016	2016-2017		7.42	6.28356	6.58468	5.05729	4.20048	5.85634	2.77355
GID7625603	2015-2016	2016-2017		7.71	7.0805	5.98654	3.86306	3.43381	4.5677	1.65132
GID7625653	2015-2016	2016-2017		7.93	6.50365	6.83103	5.21856	4.25715	5.73883	2.54104
GID7625654	2015-2016	2016-2017		7.73	6.79967	6.84167	5.0926	4.22146	7.18634	2.01691
GID7625744	2015-2016	2016-2017		7.74	5.3328	5.91943	4.64709	4.21812	5.07497	2.50313
GID7625795	2015-2016	2016-2017		7.85	6.54074	7.54847	5.06592	4.37812	6.25639	2.94613
GID7625818	2015-2016	2016-2017		8.28	7.63206	6.16653	4.75001	3.92273	7.28833	2.09365
GID7625826	2015-2016	2016-2017		7.92	7.17381	6.70916	5.00084	3.5594	7.33987	2.49365
GID7625959	2015-2016	2016-2017		8.13	6.55053	6.413	4.87473	4.03273	7.39897	2.37698
GID7625973	2015-2016	2016-2017		8.21	6.23588	6.48858	4.90477	4.45606	6.13632	2.73365
GID7625979	2015-2016	2016-2017		7.91	6.07911	6.90076	5.02549	4.2894	6.40606	2.30365
GID7626003	2015-2016	2016-2017		8.36	6.48293	6.79114	5.17859	4.05792	6.55541	2.86232
GID7626019	2015-2016	2016-2017		8.2	6.64312	5.80031	5.17747	3.80126	6.83047	2.30899
GID7626021	2015-2016	2016-2017		8	6.62192	6.41717	4.4057	4.23126	6.09919	2.97565
GID7626034	2015-2016	2016-2017		7.88	6.57043	6.73146	5.30176	4.54126	6.17306	2.19232
GID7626056	2015-2016	2016-2017		8.29	7.06127	6.5271	4.30794	4.00459	7.25498	2.55232
GID7626068	2015-2016	2016-2017		7.76	6.92838	7.03396	4.52713	3.86792	7.66435	3.00899
GID7626072	2015-2016	2016-2017		7.6	6.42624	6.36742	5.3519	4.31792	5.91053	2.85565
GID7626075	2015-2016	2016-2017		7.74	6.93181	6.93184	5.26948	4.33126	6.3419	2.90232
GID7626082	2015-2016	2016-2017		8.25	7.37771	6.54935	4.7293	4.13126	7.33558	2.16565
GID7626090	2015-2016	2016-2017		7.78	6.74089	6.75466	5.17866	4.33459	6.8846	3.05899
GID7626091	2015-2016	2016-2017		8.28	6.77772	6.8896	5.15842	4.38792	6.74581	2.81899
GID7626094	2015-2016	2016-2017		7.72	5.91241	7.2153	5.27662	4.36126	6.62684	2.56899
GID7626096	2015-2016	2016-2017		7.92	6.51867	6.75682	5.12159	3.89391	7.17881	2.72866
GID7626106	2015-2016	2016-2017		7.53	6.39414	6.54618	5.19001	4.03057	6.66342	2.28477
GID7626107	2015-2016	2016-2017		7.95	6.52717	7.12195	4.99863	3.86391	6.99562	2.55961
GID7626114	2015-2016	2016-2017		7.31	5.8629	6.58714	5.03063	4.21057	6.15495	2.53372
GID7626117	2015-2016	2016-2017		7.65	6.20047	6.62945	5.0405	4.04057	6.51489	2.421
GID7626121	2015-2016	2016-2017		7.63	6.66355	6.48311	5.22355	4.10057	6.28205	2.34964
GID7626167	2015-2016	2016-2017		7.78	6.23849	6.05433	4.66558	4.30057	5.37675	2.67025
GID7626175	2015-2016	2016-2017		7.59	6.13507	6.36503	5.18518	3.78724	6.05608	2.83036
GID7626183	2015-2016	2016-2017		7.43	6.82382	6.38977	5.15443	4.05724	7.30906	2.53417
GID7626186	2015-2016	2016-2017		7.52	6.67017	5.64631	4.17525	4.36057	5.67688	2.66705
GID7626204	2015-2016	2016-2017		7.88	7.04606	6.54753	4.22238	4.46391	5.97716	2.27777
GID7626298	2015-2016	2016-2017		7.82	6.88453	6.53003	5.24617	4.15057	6.80557	3.0727
GID7626301	2015-2016	2016-2017		7.62	6.86846	6.52779	4.87699	4.07462	6.72833	2.8878
GID7626310	2015-2016	2016-2017		8.03	6.66053	7.15501	4.97548	3.91381	6.66387	2.35937
GID7626319	2015-2016	2016-2017		7.53	6.83345	7.4213	5.46714	4.42714	6.92892	2.2727
GID7626330	2015-2016	2016-2017		7.83	6.53546	7.18873	5.50705	4.25714	6.45855	1.96906
GID7626332	2015-2016	2016-2017		7.81	6.50719	6.68694	5.00902	4.32047	6.41282	2.12604
GID7626335	2015-2016	2016-2017		7.85	7.09743	6.72662	4.97702	4.04047	6.32879	3.22937
GID7626336	2015-2016	2016-2017		7.73	6.97325	7.082	5.41987	3.97714	6.61359	2.44937
GID7626343	2015-2016	2016-2017		8.33	6.63167	7.31251	5.53114	4.44714	6.31709	2.4527
GID7626346	2015-2016	2016-2017		7.94	6.97786	6.89489	5.16735	4.07381	7.2446	2.22937
GID7626349	2015-2016	2016-2017		7.96	6.86447	7.16328	5.08731	4.38047	6.65035	3.0627
GID7626356	2015-2016	2016-2017		7.59	6.86663	7.13662	4.95874	4.14047	7.42064	2.70937
GID7626357	2015-2016	2016-2017		7.98	6.88188	6.92284	4.94551	4.17714	7.47351	2.59937
GID7626359	2015-2016	2016-2017		7.91	6.92139	6.93245	5.31609	4.14714	6.64398	3.34604
GID7626360	2015-2016	2016-2017		8.08	6.86665	5.92126	5.17711	4.00999	7.05014	2.72177
GID7626365	2015-2016	2016-2017		8.11	6.92446	6.52978	4.75317	4.20665	6.82227	2.26998
GID7626368	2015-2016	2016-2017		7.82	7.02535	6.70055	5.00576	3.77332	6.58313	2.49498
GID7626370	2015-2016	2016-2017		8.28	6.67685	6.50106	5.1851	3.92332	6.91758	2.82305
GID7626376	2015-2016	2016-2017		8.12	6.5962	6.85747	5.03811	4.11999	7.49334	2.8551
GID7626380	2015-2016	2016-2017		8.16	7.32215	5.77497	4.87166	3.93665	7.49614	2.79177
GID7626389	2015-2016	2016-2017		7.73	7.16136	7.12625	5.29707	4.13332	6.88292	2.5051
GID7626391	2015-2016	2016-2017		7.6	6.63332	6.5685	4.80506	4.08999	6.23363	2.3351
GID7626397	2015-2016	2016-2017		7.99	7.19819	6.75446	4.85324	4.33665	6.15898	2.9651
GID7626408	2015-2016	2016-2017		7.67	6.35222	6.44314	5.08196	4.13028	5.85154	2.6243
GID7626409	2015-2016	2016-2017		7.94	6.55981	6.72397	5.19134	4.00028	6.62596	2.7243
GID7626416	2015-2016	2016-2017		8.15	6.30713	6.55256	5.23692	4.05695	7.15467	2.48097
GID7626421	2015-2016	2016-2017		7.82	6.38399	7.17679	5.50891	4.10695	7.03142	2.49763
GID7626423	2015-2016	2016-2017		7.75	7.13822	7.02538	5.21116	4.15695	7.46152	2.7943
GID7626441	2015-2016	2016-2017		7.92	6.6418	5.97987	5.2594	3.74695	7.04276	2.7843
GID7626451	2015-2016	2016-2017		8.2	7.0534	6.25	5.26802	4.05695	7.58246	2.6043
GID7626461	2015-2016	2016-2017		7.8	6.71285	6.18756	4.95535	3.90361	7.05726	2.7243
GID7626498	2015-2016	2016-2017		8.14	7.1579	5.9156	4.69799	3.88429	7.52754	2.17165
GID7626517	2015-2016	2016-2017		8.16	6.91111	6.51695	4.88055	3.97096	7.23594	2.34498
GID7626569	2015-2016	2016-2017		8.01	6.60947	6.50195	5.13643	4.12429	7.54742	2.67498
GID7626572	2015-2016	2016-2017		8.35	6.66662	6.32983	5.10639	4.02429	6.16293	2.51165
GID7626584	2015-2016	2016-2017		7.46	5.4685	7.03169	5.15009	4.16763	5.53983	2.72832
GID7626590	2015-2016	2016-2017		7.3	6.5597	5.58394	4.62909	3.46763	6.16587	2.94832
GID7626657	2015-2016	2016-2017		7.83	6.9591	4.18849	4.55731	3.41429	5.83275	2.29832
GID7626688	2015-2016	2016-2017		7.71	6.54021	5.93804	4.77453	4.07096	6.36201	2.50498
GID7626689	2015-2016	2016-2017		7.92	7.00307	5.87496	4.76914	3.80096	6.02644	2.65498
GID7626747	2015-2016	2016-2017		7.74	6.31696	6.42573	4.6792	4.14861	6.62306	2.6781
GID7626780	2015-2016	2016-2017		8.24	6.68198	6.0015	4.80896	4.06194	6.53076	2.48108
GID7626824	2015-2016	2016-2017		7.63	6.50245	6.19047	5.28409	4.05861	6.95092	2.77177
GID7626826	2015-2016	2016-2017		7.67	6.24888	6.14605	5.38002	4.12528	5.97937	2.96671
GID7626864	2015-2016	2016-2017		7.7	6.14033	6.24432	5.31063	3.94194	6.32201	2.68539
GID7626865	2015-2016	2016-2017		7.57	6.35506	7.15656	5.36875	4.12528	6.75933	2.86664
GID7626971	2015-2016	2016-2017		7.61	6.33936	6.10156	4.88479	4.12861	5.7209	2.95808
GID7626976	2015-2016	2016-2017		7.77	5.73952	6.10894	4.98325	4.18861	5.50123	2.72364
GID7627256	2015-2016	2016-2017		7.74	6.25864	5.95507	5.20199	4.26312	6.90618	2.56887
GID7627324	2015-2016	2016-2017		7.79	6.89174	5.73174	5.12391	4.07979	6.23924	2.48554
GID7627350	2015-2016	2016-2017		7.38	6.13238	6.14658	4.93848	4.17646	5.53022	2.21477
GID7627400	2015-2016	2016-2017		8.04	6.35462	5.88392	5.26382	4.39312	6.21284	2.57887
GID7627422	2015-2016	2016-2017		7.8	6.49264	6.15988	4.88813	4.34312	6.74554	2.8022
GID7627423	2015-2016	2016-2017		7.66	5.67383	6.38328	4.66845	4.14979	6.4543	2.72887
GID7627430	2015-2016	2016-2017		7.63	6.57292	6.49482	4.53008	3.75979	7.01885	2.5122
GID7627441	2015-2016	2016-2017		8	6.37954	7.13922	4.45419	3.57146	7.35625	2.61324
GID7627458	2015-2016	2016-2017		8.36	6.31823	6.78672	4.61497	4.12813	6.0048	3.00929
GID7627532	2015-2016	2016-2017		8.02	7.0633	6.92134	5.27819	4.36479	6.68049	2.45543
GID7627533	2015-2016	2016-2017		8.22	7.14046	6.6307	5.13464	3.87813	7.33398	2.64568
GID7627534	2015-2016	2016-2017		7.89	7.04522	6.878	4.87701	3.67479	7.5248	2.37433
GID7627536	2015-2016	2016-2017		7.88	6.44689	7.35529	4.3694	3.83754	6.49684	3.13941
GID7627538	2015-2016	2016-2017		8.08	6.26356	7.24702	4.72065	3.8142	7.34367	2.58941
GID7627541	2015-2016	2016-2017		7.97	6.72122	6.79786	4.69131	3.88754	7.38618	2.33941
GID7627556	2015-2016	2016-2017		7.8	6.52844	7.04132	4.8217	4.03754	6.5495	2.31941
GID7627602	2015-2016	2016-2017		7.82	6.78245	6.23741	4.15946	3.63754	5.52396	2.65941
GID7627645	2015-2016	2016-2017		7.47	6.28611	5.97401	3.98159	3.34087	5.92409	2.71274
GID7627651	2015-2016	2016-2017		7.38	6.75366	5.50427	4.60203	3.76754	6.4203	1.97607
GID7627655	2015-2016	2016-2017		7.49	6.28864	5.71555	4.63277	3.9042	6.23053	1.98607
GID7627659	2015-2016	2016-2017		7.46	6.47241	5.62132	4.13131	3.31754	5.89944	1.61941
GID7627677	2015-2016	2016-2017		8.26	6.27056	6.33472	4.17949		6.09769
GID7627695	2015-2016	2016-2017		7.75	6.41721	7.10991	5.35278	4.1042	6.66952	2.22941
GID7627699	2015-2016	2016-2017		7.58	6.66616	7.02856	5.29851	4.1142	6.95201	1.78941
GID7627718	2015-2016	2016-2017		7.55	7.06868	6.97683	4.87296	3.95087	6.64543	2.17637
GID7627739	2015-2016	2016-2017		7.61	6.12216	7.3346	4.77617	3.92381	5.82114	2.05732
GID7627773	2015-2016	2016-2017		7.54	5.84486	6.94441	5.21404	4.15047	6.2789	1.58783
GID7627777	2015-2016	2016-2017		7.74	6.35013	6.43935	5.35788	4.11047	6.65725	2.58117
GID7627893	2015-2016	2016-2017		7.55	5.7677	6.40274	5.02602	4.10047	6.3247	3.0745
GID7627899	2015-2016	2016-2017		7.81	5.34197	6.35415	5.29423	4.46047	5.30196	2.76783
GID7627913	2015-2016	2016-2017		8	6.78331	6.43326	4.57225	4.02714	6.82042	1.85783
GID7627914	2015-2016	2016-2017		7.92	5.53519	6.72838	5.27966	4.37047	5.90566	2.66783
GID7627915	2015-2016	2016-2017		7.82	5.38772	6.3073	5.07938	4.30381	6.33443	2.6545
GID7627998	2015-2016	2016-2017		8.22	6.74826	6.8296	4.35048	3.92714	6.68708	2.05783
GID7628008	2015-2016	2016-2017		7.89	5.98427	6.95517	5.07522	3.96514	6.35104	2.61296
GID7628065	2015-2016	2016-2017		8.63	6.37533	6.37909	4.10612	3.72214	6.93415	2.96962
GID7628072	2015-2016	2016-2017		8.07	6.85694	6.50601	5.13635	4.13881	6.47247	2.74629
GID7628074	2015-2016	2016-2017		8.31	6.58403	6.65761	5.33565	4.14214	7.03163	2.73629
GID7628080	2015-2016	2016-2017		8.19	6.70851	7.01485	5.32787	4.28548	6.92722	2.74962
GID7628212	2015-2016	2016-2017		7.67	6.60651	6.89031	5.33078	4.13077	6.23681	3.02327
GID7628253	2015-2016	2016-2017		7.83	6.8071	7.16288	4.99801	3.92744	5.05931	2.32993
GID7628335	2015-2016	2016-2017		8.18	6.85115	6.22935	4.72407	4.02411	5.91496	2.86327
GID7628427	2015-2016	2016-2017		7.62	6.53638	6.52581	4.62975	3.89508	7.08116	3.23783
GID7628466	2015-2016	2016-2017		8.02	7.1284	7.31831	4.87589	4.29508	7.42912	2.69774
GID7628586	2015-2016	2016-2017		7.84	6.28165	5.87912	5.37979	4.20851	6.51261	2.56977
GID7628632	2015-2016	2016-2017		7.74	7.03789	4.30573	4.25173		5.95198	1.83311
GID7628680	2015-2016	2016-2017		7.69	6.44006	6.86303	4.57098	3.87185	6.78992	2.16167
GID7628772	2015-2016	2016-2017		7.22	6.91432	5.07891	4.20012	3.77263	6.63441	2.0132
GID7628792	2015-2016	2016-2017		7.34	5.68339	6.31949	4.98715	4.5593	5.60747	2.83856
GID7628807	2015-2016	2016-2017		7.71	6.5481	6.74686	4.79451	4.24597	6.11257	2.60248
GID7628813	2015-2016	2016-2017		8.05	6.85524	6.53231	4.40516	4.46597	6.91193	2.39497
GID7628850	2015-2016	2016-2017		8.26	6.72265	6.85724	5.29779	4.74597	6.30634	2.70709
GID7628853	2015-2016	2016-2017		7.96	6.98924	5.76077	4.15894	3.9293	6.76389	2.46252
GID7628883	2015-2016	2016-2017		7.73	5.55779	6.7982	4.70123	4.30263	5.5198	3.2236
GID7628912	2015-2016	2016-2017		7.59	5.50593	6.63243	4.57679	4.24263	4.80559	2.64206
GID7628927	2015-2016	2016-2017		7.98	6.99101	6.47408	4.24927	3.48097	7.14183	2.80991
GID7628930	2015-2016	2016-2017		7.52	5.97875	5.9044	4.70108	4.18097	6.07281	2.36991
GID7629062	2015-2016	2016-2017		7.38	6.11111	6.78664	4.64604	4.13763	6.24836	2.69324
GID7629065	2015-2016	2016-2017		7.65	5.48359	6.21908	4.74555	4.2343	5.67457	2.70657
GID7629079	2015-2016	2016-2017		7.63	6.29712	6.80959	4.65486	4.1543	6.31356	3.14991
GID7629157	2015-2016	2016-2017		7.5	7.21712	5.55312	3.77904	3.04097	7.88692	1.73967
GID7629253	2015-2016	2016-2017		7.66	7.19936	4.83145	4.98655	3.96508	7.03908	2.51987
GID7629366	2015-2016	2016-2017		7.94	6.62437	7.37201	5.0766	4.24175	6.17656	2.482
GID7629380	2015-2016	2016-2017		7.98	6.2522	6.8674	5.24929	4.10508	6.03475	2.79866
GID7629400	2015-2016	2016-2017		7.62	7.03046	6.81496	5.30349	4.05175	6.58145	2.77187
GID7629449	2015-2016	2016-2017		8.02	6.84453	6.6908	5.32583	4.29842	6.67795	2.29153
GID7629454	2015-2016	2016-2017		7.53	6.6353	7.24644	5.35356	4.07175	6.46409	2.68906
GID7629477	2015-2016	2016-2017		7.7	6.44245	6.3842	5.38948	4.42842	6.38054	2.3666
GID7629489	2015-2016	2016-2017		7.85	6.77764	7.28919	5.24277	4.25842	6.98649	2.07784
GID7629509	2015-2016	2016-2017		8.28	6.84199	7.47465	5.12786	4.21185	6.42441	2.32673
GID7629518	2015-2016	2016-2017		7.56	6.78693	6.60651	5.26126	3.96518	7.05794	2.72932
GID7629559	2015-2016	2016-2017		7.55	6.78976	6.44113	4.95223	3.77185	6.91565	2.81801
GID7629587	2015-2016	2016-2017		7.83	6.9716	6.70369	4.55455	3.72185	6.8265	2.55887
GID7629588	2015-2016	2016-2017		7.55	6.64445	6.78927	4.75966	4.09518	6.64268	3.3084
GID7629688	2015-2016	2016-2017		7.68	6.72723	7.0449	5.04029	4.10832	6.98678	3.57061
GID7629715	2015-2016	2016-2017		7.75	6.86317	6.60919	4.1756	3.92832	7.3346	3.17114
GID7629731	2015-2016	2016-2017		7.78	5.79927	6.59733	4.59422	4.19832	6.21802	2.86445
GID7629741	2015-2016	2016-2017		7.36	5.84875	6.55951	4.49723	4.16165	5.90101	2.79481
GID7629752	2015-2016	2016-2017		7.34	6.42501	5.12862	4.50402	3.77832	5.85389	2.51505
GID7629766	2015-2016	2016-2017		7.46	6.06452	5.24638	4.78693	3.88499	5.53113	2.44756
GID7629777	2015-2016	2016-2017		7.2	6.39279	4.50914	4.98069	4.01165	6.62215	2.5056
GID7629784	2015-2016	2016-2017		7.49	7.08956	5.28012	4.9262	3.50479	6.07977	2.30143
GID7629792	2015-2016	2016-2017		7.3	6.04375	6.34108	4.70617	4.02479	5.70037	2.66132
GID7629801	2015-2016	2016-2017		7.4	6.58205	6.17493	4.6045	4.16812	6.42668	2.28223
GID7629897	2015-2016	2016-2017		7.39	6.13355	6.86999	5.21884	4.58812	5.72803	2.00664
GID7630045	2015-2016	2016-2017		7.48	6.79141	6.15337	5.00473	3.95723	6.33828	2.39045
GID7630057	2015-2016	2016-2017		8	7.08858	5.80317	5.51382	3.9639	6.34066	3.11712
GID7630077	2015-2016	2016-2017		8.3	7.09952	5.86535	5.25283	4.0839	7.26459	3.32378
GID7630307	2015-2016	2016-2017		7.74	7.11596	5.73484	4.89793	3.69057	6.77713	2.71378
GID7630339	2015-2016	2016-2017		8.05	6.36352	6.58887	4.98181	4.07969	6.41837	3.3312
GID7630526	2015-2016	2016-2017		7.7	6.02746	7.05061	5.27689	4.53008	5.34715	2.34892
GID7630552	2015-2016	2016-2017		8.17	7.15646	7.37266	4.99972	4.15008	6.81295	3.14325
GID7630565	2015-2016	2016-2017		7.77	6.30417	6.32894	4.84321	4.35008	6.67373	2.49029
GID7630704	2015-2016	2016-2017		8.01	6.32177	6.54869	5.07083	4.11978	6.50623	2.82524
GID7630774	2015-2016	2016-2017		8.11	6.61707	7.34433	4.98196	4.02645	6.65413	2.60419
GID7630834	2015-2016	2016-2017		7.83	7.23894	7.5333	5.01614	4.26312	6.57885	2.98328
GID7630852	2015-2016	2016-2017		7.85	6.70193	5.98592	4.30567	3.47733	6.25204	2.22506
GID7630870	2015-2016	2016-2017		7.93	7.23779	6.39086	4.51288	3.84067	6.3748	2.16506
GID7630971	2015-2016	2016-2017		7.42	7.01387	5.57997	3.95888	3.35136	6.40291	2.28856
GID7631158	2015-2016	2016-2017		8.01	6.32579	6.29283	4.64008	4.37812	6.09267	2.55447
GID7631181	2015-2016	2016-2017		7.83	6.16002	6.38456	4.96361	4.30146	6.27558	2.87002
GID7631182	2015-2016	2016-2017		8.09	6.38323	6.49546	4.97397	4.58146	6.64308	2.98594
GID7631185	2015-2016	2016-2017		8.24	6.52415	6.93174	5.39742	4.55812	6.79531	2.88043
GID7631193	2015-2016	2016-2017		8.58	6.83858	6.92328	4.96522	4.39479	7.21911	3.05945
GID7631195	2015-2016	2016-2017		8.11	6.69915	6.51373	5.28461	4.41146	7.42429	2.63327
GID7631237	2015-2016	2016-2017		8.07	6.80586	5.58301	4.76109	3.10361	6.63703	2.4443
GID7631248	2015-2016	2016-2017		8.17	6.59009	6.28564	5.23489	4.01695	6.37107	3.3443
GID7631314	2015-2016	2016-2017		8.22	6.39379	6.12939	5.07117	4.20792	6.27869	2.87863
GID7631415	2015-2016	2016-2017		7.99	6.76115	6.45595	5.29451	4.20146	6.48463	2.76881
GID7631416	2015-2016	2016-2017		8.04	6.82	6.67999	4.9088	4.12813	7.11116	2.44442
GID7631432	2015-2016	2016-2017		8.67	7.38926	7.3596	5.39345	4.33146	7.01508	2.33542
GID7631439	2015-2016	2016-2017		8.12	6.33861	6.45339	5.28253	4.41813	6.89442	2.42998
GID7631483	2015-2016	2016-2017		7.98	5.60064	6.7744	4.67102	3.96881	6.42177	3.07962
GID7631533	2015-2016	2016-2017		8.1	5.87096	6.51794	4.60936	4.03744	6.10033	2.80327
GID7631535	2015-2016	2016-2017		7.74	6.11054	6.72986	4.70376	3.93411	6.23919	2.82327
GID7631539	2015-2016	2016-2017		7.66	5.80087	6.30025	5.09871	4.46411	5.64606	2.54327
GID7631541	2015-2016	2016-2017		7.89	6.26225	6.13243	5.10508	4.01744	6.17469	2.75993
GID7631544	2015-2016	2016-2017		7.84	6.87675	6.72243	5.0415	3.97411	6.06825	2.1366
GID7631566	2015-2016	2016-2017		7.64	6.18586	6.39261	4.98086	3.56174	5.80268	2.50094
GID7631568	2015-2016	2016-2017		7.54	6.30907	6.55537	5.00768	3.92508	6.35085	2.38524
GID7631608	2015-2016	2016-2017		8.33	6.90043	7.11126	5.09549	4.32174	7.30329	2.54804
GID7631614	2015-2016	2016-2017		7.96	6.7427	6.76985	5.10761	4.37508	6.8047	2.41805
GID7631716	2015-2016	2016-2017		7.82	6.79333	5.12412	4.28731	3.57851	5.82453	3.14573
GID7631718	2015-2016	2016-2017		7.47	6.30286	4.95688	4.49122	3.62185	6.65729	3.01902
GID7631722	2015-2016	2016-2017		7.6	6.43165	5.5313	4.87042	3.86185	5.87964	2.7566
GID7631905	2015-2016	2016-2017		7	5.7685	6.2816	4.40915	3.81263	5.84703	2.01551
GID7631944	2015-2016	2016-2017		8.37	6.30726	7.10775	5.15872	4.08263	6.47643	3.22055
GID7631949	2015-2016	2016-2017		8.3	6.46365	6.69628	4.94857	4.2593	6.67069	3.20239
[truncated: 21,528 more rows]

## Sheet: Table S2
Supplementary Table 2: Statistical analysis of the grain yield best linear unbiased estimates in different yield testing environments, showing the coefficient of variation, interquartile range, mean, median, number of lines, range, standard deviation, standard error of the mean and variance
Yield Trial	Environment	Coefficient of variation	Interquartile Range	Maximum	Mean	Median	Minimum	N	Range	Std Dev	Std Err Mean	Variance
Stage 1 Yield Trial 2013-2014	Full irrigation Bed planting	9.96	0.87	8.9	6.61	6.65	3.68	6408	5.22	0.66	0.01	0.43
Stage 1 Yield Trial 2014-2015	Full irrigation Bed planting	10.69	0.84	8.11	5.71	5.74	2.05	7987	6.06	0.61	0.01	0.37
Stage 1 Yield Trial 2015-2016	Full irrigation Bed planting	8.68	0.77	8.8	7.03	7.09	4.69	8182	4.11	0.61	0.01	0.37
Stage 2 Yield Trial 2013-2014	Drought stress Flat planting	20.9052	0.510378	2.94958	2.08527	2.16949	0.602369	947	2.34721	0.43593	0.014226	0.190035
Stage 2 Yield Trial 2014-2015	Drought stress Flat planting	12.5208	0.415122	3.88537	2.72576	2.71464	1.62763	1012	2.25773	0.341288	0.0107389	0.116477
Stage 2 Yield Trial 2015-2016	Drought stress Flat planting	28.3603	0.616385	2.76551	1.63765	1.72787	0.105894	1052	2.65962	0.464443	0.0143194	0.215707
Stage 2 Yield Trial 2016-2017	Drought stress Flat planting	7.83482	0.395062	4.81136	3.96441	3.99502	2.87881	1040	1.93255	0.310604	0.00966869	0.096475
Stage 2 Yield Trial 2013-2014	Early sown heat stress Bed planting	9.1362	0.693351	7.95618	6.46684	6.50667	4.46801	947	3.48817	0.590824	0.0193014	0.349073
Stage 2 Yield Trial 2014-2015	Early sown heat stress Bed planting	10.8649	0.816077	8.2295	6.08012	6.15807	3.87969	1012	4.34981	0.660599	0.0209214	0.436391
Stage 2 Yield Trial 2016-2017	Early sown heat stress Bed planting	10.1955	0.849542	7.99395	6.2781	6.30022	4.14594	1040	3.84801	0.64008	0.0199152	0.409703
Stage 2 Yield Trial 2013-2014	Full irrigation Bed planting	7.66307	0.632759	7.63132	6.09862	6.10915	4.64353	947	2.98779	0.467341	0.0151946	0.218408
Stage 2 Yield Trial 2014-2015	Full irrigation Bed planting	8.33731	0.626519	6.81326	5.60649	5.65409	4.02085	1012	2.79241	0.46743	0.0147154	0.218491
Stage 2 Yield Trial 2015-2016	Full irrigation Bed planting	5.16926	0.48667	8.31604	7.15194	7.15968	5.91172	1052	2.40432	0.369702	0.0113984	0.13668
Stage 2 Yield Trial 2016-2017	Full irrigation Bed planting	7.18358	0.65359	7.70924	6.50788	6.54507	4.93258	1040	2.77666	0.467499	0.0145105	0.218555
Stage 2 Yield Trial 2013-2014	Full irrigation Flat planting	9.78594	0.787036	7.63115	6.08486	6.17355	4.0459	947	3.58525	0.595461	0.0193601	0.354574
Stage 2 Yield Trial 2014-2015	Full irrigation Flat planting	9.02114	0.750933	6.9894	5.7253	5.74989	4.02458	1012	2.96482	0.516487	0.0162517	0.266759
Stage 2 Yield Trial 2015-2016	Full irrigation Flat planting	6.75384	0.585851	8.5542	6.9824	6.99812	5.37835	1052	3.17585	0.47158	0.0145602	0.222388
Stage 2 Yield Trial 2016-2017	Full irrigation Flat planting	9.62446	0.779216	7.69838	6.3083	6.3842	4.18849	1040	3.50989	0.60714	0.0189086	0.368619
Stage 2 Yield Trial 2013-2014	Late sown heat stress Bed planting	18.7816	0.547804	3.32674	2.27732	2.31582	0.844693	947	2.48205	0.427717	0.0139063	0.182942
Stage 2 Yield Trial 2014-2015	Late sown heat stress Bed planting	13.7386	0.685529	5.47034	3.82356	3.85121	2.03466	1012	3.43568	0.525305	0.0165455	0.275945
Stage 2 Yield Trial 2016-2017	Late sown heat stress Bed planting	16.9059	0.598878	3.75843	2.62776	2.6544	1.09953	1040	2.6589	0.444247	0.0137888	0.197355
Stage 2 Yield Trial 2013-2014	Reduced irrigation Bed planting	8.0542	0.387436	4.59036	3.67101	3.69299	2.63786	947	1.9525	0.295671	0.00963347	0.0874211
Stage 2 Yield Trial 2014-2015	Reduced irrigation Bed planting	7.45916	0.453457	5.45033	4.52814	4.56047	3.39015	1012	2.06018	0.337761	0.010665	0.114083
Stage 2 Yield Trial 2015-2016	Reduced irrigation Bed planting	9.21589	0.389266	4.10033	3.284	3.31165	2.24584	1052	1.85449	0.30265	0.0093623	0.091597
Stage 2 Yield Trial 2016-2017	Reduced irrigation Bed planting	7.77742	0.512474	5.82212	4.83826	4.87648	3.57171	1040	2.2504	0.376292	0.0116852	0.141595
Stage 3 Yield Trial 2014-2015	Drought stress Flat planting	9.4462	0.414891	3.93762	3.09655	3.1243	2.3223	269	1.61532	0.292506	0.0178677	0.08556
Stage 3 Yield Trial 2016-2017	Drought stress Flat planting	7.44794	0.362462	4.76513	3.92436	3.96611	2.93019	272	1.83494	0.292284	0.017755	0.0854298
Stage 3 Yield Trial 2017-2018	Drought stress Flat planting	13.6445	0.492058	3.63929	2.83404	2.88154	1.81178	264	1.82751	0.38669	0.0238443	0.149529
Stage 3 Yield Trial 2014-2015	Full irrigation Bed planting	11.268	0.824453	7.2568	5.66769	5.71535	4.01742	269	3.23938	0.638635	0.0389383	0.407855
Stage 3 Yield Trial 2015-2016	Full irrigation Bed planting	4.78672	0.454969	8.34397	7.40973	7.42095	6.19926	263	2.1447	0.354683	0.0218707	0.1258
Stage 3 Yield Trial 2016-2017	Full irrigation Bed planting	5.43909	0.537877	7.89222	7.0352	7.05925	5.82858	272	2.06364	0.382651	0.0232016	0.146422
Stage 3 Yield Trial 2017-2018	Full irrigation Bed planting	5.16921	0.574253	8.57043	7.73711	7.76756	6.40895	264	2.16148	0.399947	0.024615	0.159958
Stage 3 Yield Trial 2014-2015	Late sown heat stress Bed planting	13.1645	0.665421	5.47249	3.807	3.8527	2.17274	269	3.29976	0.501172	0.030557	0.251174
Stage 3 Yield Trial 2015-2016	Late sown heat stress Bed planting	7.44015	0.451637	5.72549	4.75738	4.76878	3.60198	263	2.12351	0.353956	0.0218259	0.125285
Stage 3 Yield Trial 2016-2017	Late sown heat stress Bed planting	13.7195	0.385024	3.06692	2.14578	2.14131	1.23373	272	1.8332	0.294391	0.0178501	0.086666
Stage 3 Yield Trial 2017-2018	Late sown heat stress Bed planting	18.0837	0.746645	4.34572	3.01099	3.02375	1.65507	264	2.69065	0.544496	0.0335114	0.296476

## Sheet: Table S3
Supplementary Table 3: Genomic prediction accuracies and phenotypic variation for grain yield in full-sib families
Cross ID	Cross	Stage 1 cycle	Number of full-sibs	Minimum yield	Maximum yield	Phenotypic range for grain yield	Number of markers	Number of lines in the training population	Number of lines in the validation population	Mean genomic prediction accuracy	Standard deviation of the mean of the prediction accuracy
590394	TACUPETOF2001/BRAMBLING//KACHU*2/3/KFA/2*KACHU	2015-2016	64	6.3	7.85	1.55	2084	32	32	0.18	0.02
590762	MUTUS//WBLL1*2/BRAMBLING/3/WBLL1*2/BRAMBLING*2/4/KACHU/KINDE	2015-2016	55	6.3	8.1	1.8	2665	28	27	0.45	0.01
590152	OASIS/SKAUZ//4*BCN*2/3/PASTOR/4/HEILO/5/PAURAQ/6/BECARD/QUAIU #1	2015-2016	52	5.77	8.35	2.58	2464	26	26	0.3	0.01
562662	WBLL1*2/4/YACO/PBW65/3/KAUZ*2/TRAP//KAUZ/5/KACHU #1*2/6/FRET2/KUKUNA//FRET2/3/TNMU/5/FRET2*2/4/SNI/TRAP#1/3/KAUZ*2/TRAP//KAUZ	2013-2014	45	5.64	7.75	2.11	2183	23	22	0.32	0.01
571371	SAUAL/MUTUS/4/KACHU #1//WBLL1*2/KUKUNA/3/BRBT1*2/KIRITATI	2014-2015	45	5.08	7.43	2.35	2673	23	22	0.52	0.01
572290	KFA/2*KACHU*2//WAXBI	2014-2015	43	4.75	6.68	1.93	3425	22	21	0.4	0.01
572115	KACHU #1/YUNMAI 47//KACHU/5/SAUAL/3/C80.1/3*BATAVIA//2*WBLL1/4/SITE/MO//PASTOR/3/TILHI/6/KACHU #1/KIRITATI//KACHU	2014-2015	42	4.95	6.77	1.82	3212	21	21	0.28	0.01
572054	WBLL1*2/KURUKU//HEILO/3/2*KACHU #1/KIRITATI//KACHU	2014-2015	42	4.54	6.75	2.21	3253	21	21	0.37	0.01
601434	DANPHE #1*2/CHYAK//MUTUS*2/HARIL #1	2016-2017	41	5.65	7.51	1.86	2245	21	20	0.05	0.01
570145	KFA/2*KACHU/4/WBLL1*2/KURUKU//KRONSTAD F2004/3/WBLL1*2/BRAMBLING	2014-2015	40	4.9	6.89	1.99	2981	20	20	0.47	0.01

## Sheet: Table S4
Supplementary Table 4: Grain yield line-mean narrow-sense heritabilities and prediction accuracies from cross validations using the genomic and pedigree based prediction models for a subset of lines within the same site and year. The total number of lines in each environment-cycle and the number of lines in the training and validation sets are also shown.
Environment	Cycle	Total number of lines	Number of lines in the training set	Number of lines in the validation set	Narrow-sense heritability	Prediction accuracy (Genomic)	Prediction accuracy (Pedigree)
Stage 1 Full irrigation Bed planting	2013-2014	6408	5126	1282	0.64	0.6	0.58
Stage 1 Full irrigation Bed planting	2014-2015	7987	6390	1597	0.63	0.53	0.48
Stage 1 Full irrigation Bed planting	2015-2016	8182	6546	1636	0.69	0.56	0.55
Stage 2 Drought stress Flat planting	2013-2014	947	758	189	0.88	0.51	0.47
Stage 2 Drought stress Flat planting	2014-2015	1012	810	202	0.94	0.44	0.57
Stage 2 Drought stress Flat planting	2015-2016	1052	842	210	0.82	0.58	0.51
Stage 2 Drought stress Flat planting	2016-2017	1040	832	208	0.82	0.48	0.46
Stage 2 Early sown heat stress Bed planting	2013-2014	947	758	189	0.82	0.42	0.49
Stage 2 Early sown heat stress Bed planting	2014-2015	1012	810	202	0.91	0.46	0.4
Stage 2 Early sown heat stress Bed planting	2016-2017	1040	832	208	0.76	0.54	0.54
Stage 2 Full irrigation Bed planting	2013-2014	947	758	189	0.64	0.47	0.44
Stage 2 Full irrigation Bed planting	2014-2015	1012	810	202	0.76	0.59	0.52
Stage 2 Full irrigation Bed planting	2015-2016	1052	842	210	0.7	0.45	0.47
Stage 2 Full irrigation Bed planting	2016-2017	1040	832	208	0.75	0.5	0.48
Stage 2 Full irrigation Flat planting	2013-2014	947	758	189	0.55	0.38	0.37
Stage 2 Full irrigation Flat planting	2014-2015	1012	810	202	0.64	0.53	0.52
Stage 2 Full irrigation Flat planting	2015-2016	1052	842	210	0.68	0.38	0.43
Stage 2 Full irrigation Flat planting	2016-2017	1040	832	208	0.75	0.59	0.54
Stage 2 Late sown heat stress Bed planting	2013-2014	947	758	189	0.93	0.58	0.53
Stage 2 Late sown heat stress Bed planting	2014-2015	1012	810	202	0.87	0.54	0.56
Stage 2 Late sown heat stress Bed planting	2016-2017	1040	832	208	0.88	0.5	0.45
Stage 2 Reduced irrigation Bed planting	2013-2014	947	758	189	0.83	0.46	0.4
Stage 2 Reduced irrigation Bed planting	2014-2015	1012	810	202	0.76	0.53	0.54
Stage 2 Reduced irrigation Bed planting	2015-2016	1052	842	210	0.77	0.46	0.45
Stage 2 Reduced irrigation Bed planting	2016-2017	1040	832	208	0.81	0.55	0.57
Stage 3 Drought stress Flat planting	2014-2015	269	215	54	0.83	0.35	0.4
Stage 3 Drought stress Flat planting	2016-2017	272	218	54	0.67	0.44	0.4
Stage 3 Drought stress Flat planting	2017-2018	264	211	53	0.59	0.39	0.38
Stage 3 Full irrigation Bed planting	2014-2015	269	215	54	0.5	0.43	0.43
Stage 3 Full irrigation Bed planting	2015-2016	263	210	53	0.55	0.43	0.39
Stage 3 Full irrigation Bed planting	2016-2017	272	218	54	0.69	0.36	0.38
Stage 3 Full irrigation Bed planting	2017-2018	264	211	53	0.76	0.52	0.46
Stage 3 Late sown heat stress Bed planting	2014-2015	269	215	54	0.74	0.34	0.36
Stage 3 Late sown heat stress Bed planting	2015-2016	263	210	53	0.89	0.5	0.39
Stage 3 Late sown heat stress Bed planting	2016-2017	272	218	54	0.73	0.46	0.45
Stage 3 Late sown heat stress Bed planting	2017-2018	264	211	53	0.8	0.43	0.4

## Sheet: Table S5
Supplementary Table 5: Grain yield prediction accuracies for minimizing testing in stages/years within the selection site across four cohorts (a cohort represents a set of lines evaluated in different stages/years) using the baseline model with environment and line effects and the genotype x environment (GxE) model with environment, genomic and GxE interaction effects. The phenotypic and genetic …
Stage	Environment 1	Environment 2	Cohort	Prediction accuracy from the baseline model with environment and line effects	Prediction accuracy from the genotype x environment (GxE) model with environment, genomic and GxE interaction effects	Phenotypic correlation across stages	p-value for the test of significance of the phenotypic correlation	Genetic correlation across stages	p-value for the test of significance of the genetic correlation
Stage 1 to Stage 2	Stage 1 Full irrigation Bed planting	Stage 2 Drought stress Flat planting	Cohort 1	-0.13	-0.13	-0.13	5.69197e-05	-0.14	1.533e-05
Stage 1 to Stage 2	Stage 1 Full irrigation Bed planting	Stage 2 Drought stress Flat planting	Cohort 2	0.21	0.18	0.21	6.32e-12	0.43	8.4301e-47
Stage 1 to Stage 2	Stage 1 Full irrigation Bed planting	Stage 2 Drought stress Flat planting	Cohort 3	0.01	0.08	0.01	0.755153	0.04	0.194852
Stage 1 to Stage 2	Stage 1 Full irrigation Bed planting	Stage 2 Drought stress Flat planting	Cohort 4	0.19	0.2	0.2	6.98145e-11	0.29	1.33674e-21
Stage 1 to Stage 2	Stage 1 Full irrigation Bed planting	Stage 2 Early sown heat stress Bed planting	Cohort 1	0.36	0.35	0.36	5.48503e-30	0.54	8.65415e-73
Stage 1 to Stage 2	Stage 1 Full irrigation Bed planting	Stage 2 Early sown heat stress Bed planting	Cohort 2	0.35	0.37	0.36	1.39e-31	0.59	6.15765e-96
Stage 1 to Stage 2	Stage 1 Full irrigation Bed planting	Stage 2 Early sown heat stress Bed planting	Cohort 4	0.37	0.43	0.37	6.42083e-34	0.61	5.16257e-107
Stage 1 to Stage 2	Stage 1 Full irrigation Bed planting	Stage 2 Full irrigation Bed planting	Cohort 1	0.33	0.33	0.33	3.31867e-25	0.37	4.2849e-32
Stage 1 to Stage 2	Stage 1 Full irrigation Bed planting	Stage 2 Full irrigation Bed planting	Cohort 2	0.46	0.51	0.47	2.04e-56	0.72	1.9889e-162
Stage 1 to Stage 2	Stage 1 Full irrigation Bed planting	Stage 2 Full irrigation Bed planting	Cohort 3	0.32	0.35	0.32	7.96515e-26	0.7	1.04727e-155
Stage 1 to Stage 2	Stage 1 Full irrigation Bed planting	Stage 2 Full irrigation Bed planting	Cohort 4	0.39	0.35	0.4	3.22567e-40	0.48	4.8159e-61
Stage 1 to Stage 2	Stage 1 Full irrigation Bed planting	Stage 2 Full irrigation Flat planting	Cohort 1	0.28	0.28	0.29	1.27263e-19	0.46	9.17139e-51
Stage 1 to Stage 2	Stage 1 Full irrigation Bed planting	Stage 2 Full irrigation Flat planting	Cohort 2	0.4	0.46	0.41	4.1e-43	0.77	2.58193e-199
Stage 1 to Stage 2	Stage 1 Full irrigation Bed planting	Stage 2 Full irrigation Flat planting	Cohort 3	0.18	0.2	0.19	7.09016e-10	0.28	2.10938e-20
Stage 1 to Stage 2	Stage 1 Full irrigation Bed planting	Stage 2 Full irrigation Flat planting	Cohort 4	0.23	0.25	0.22	3.00164e-13	0.26	1.57311e-17
Stage 1 to Stage 2	Stage 1 Full irrigation Bed planting	Stage 2 Late sown heat stress Bed planting	Cohort 1	0.11	0.08	0.11	0.000516166	0.02	0.538742
Stage 1 to Stage 2	Stage 1 Full irrigation Bed planting	Stage 2 Late sown heat stress Bed planting	Cohort 2	0.19	0.21	0.19	9.71e-10	0.3	1.71482e-22
Stage 1 to Stage 2	Stage 1 Full irrigation Bed planting	Stage 2 Late sown heat stress Bed planting	Cohort 4	0.19	0.23	0.19	2.91964e-10	0.15	1.17948e-06
Stage 1 to Stage 2	Stage 1 Full irrigation Bed planting	Stage 2 Reduced irrigation Bed planting	Cohort 1	0.01	0.06	0.01	0.765283	0.02	0.538742
Stage 1 to Stage 2	Stage 1 Full irrigation Bed planting	Stage 2 Reduced irrigation Bed planting	Cohort 2	0.39	0.41	0.38	1.26e-36	0.65	1.47886e-122
Stage 1 to Stage 2	Stage 1 Full irrigation Bed planting	Stage 2 Reduced irrigation Bed planting	Cohort 3	0.09	0.17	0.12	0.000154867	0.29	7.84675e-22
Stage 1 to Stage 2	Stage 1 Full irrigation Bed planting	Stage 2 Reduced irrigation Bed planting	Cohort 4	0.21	0.21	0.21	1.81988e-11	0.44	1.77126e-50
Stage 1 to Stage 3	Stage 1 Full irrigation Bed planting	Stage 3 Drought stress Flat planting	Cohort 1	0.14	0.13	0.14	0.0316101	0.41	4.05671e-66
Stage 1 to Stage 3	Stage 1 Full irrigation Bed planting	Stage 3 Drought stress Flat planting	Cohort 3	0	-0.05	-0.03	0.669707	-0.02	0.742638
Stage 1 to Stage 3	Stage 1 Full irrigation Bed planting	Stage 3 Drought stress Flat planting	Cohort 4	-0.05	-0.05	-0.03	0.596273	0.06	0.331482
Stage 1 to Stage 3	Stage 1 Full irrigation Bed planting	Stage 3 Full irrigation Bed planting	Cohort 1	0.11	0.19	0.12	0.0367267	0.27	1.51277e-35
Stage 1 to Stage 3	Stage 1 Full irrigation Bed planting	Stage 3 Full irrigation Bed planting	Cohort 2	0.29	0.34	0.3	8.87e-07	0.74	8.15587e-67
Stage 1 to Stage 3	Stage 1 Full irrigation Bed planting	Stage 3 Full irrigation Bed planting	Cohort 3	0.42	0.45	0.42	2.94175e-13	0.69	8.7862e-40
Stage 1 to Stage 3	Stage 1 Full irrigation Bed planting	Stage 3 Full irrigation Bed planting	Cohort 4	0.54	0.56	0.52	1.5587e-19	0.85	6.75737e-75
Stage 1 to Stage 3	Stage 1 Full irrigation Bed planting	Stage 3 Late sown heat stress Bed planting	Cohort 1	0.2	0.2	0.21	0.00035705	0.25	1.67648e-31
Stage 1 to Stage 3	Stage 1 Full irrigation Bed planting	Stage 3 Late sown heat stress Bed planting	Cohort 2	0.27	0.29	0.26	1.49758e-05	0.41	5.00017e-13
Stage 1 to Stage 3	Stage 1 Full irrigation Bed planting	Stage 3 Late sown heat stress Bed planting	Cohort 3	0.15	0.13	0.15	0.0154644	-0.06	0.324194
Stage 1 to Stage 3	Stage 1 Full irrigation Bed planting	Stage 3 Late sown heat stress Bed planting	Cohort 4	0.03	0.07	0.02	0.687308	0.34	1.44575e-08
Stage 2 to Stage 3	Stage 2 Drought stress Flat planting	Stage 3 Drought stress Flat planting	Cohort 1	-0.01	-0.01	-0.01	0.887156	-0.18	1.62612e-18
Stage 2 to Stage 3	Stage 2 Drought stress Flat planting	Stage 3 Drought stress Flat planting	Cohort 3	0.47	0.49	0.47	1.0904e-16	0.63	1.72457e-31
Stage 2 to Stage 3	Stage 2 Drought stress Flat planting	Stage 3 Drought stress Flat planting	Cohort 4	0.46	0.46	0.47	1.17142e-15	0.54	2.20071e-21
Stage 2 to Stage 3	Stage 2 Full irrigation Bed planting	Stage 3 Full irrigation Bed planting	Cohort 1	0.42	0.51	0.43	7.83194e-14	0.7	4.89893e-139
Stage 2 to Stage 3	Stage 2 Full irrigation Bed planting	Stage 3 Full irrigation Bed planting	Cohort 2	0.4	0.37	0.4	2.05e-11	0.6	6.46108e-33
Stage 2 to Stage 3	Stage 2 Full irrigation Bed planting	Stage 3 Full irrigation Bed planting	Cohort 3	0.52	0.53	0.52	1.33693e-20	0.72	9.76623e-45
Stage 2 to Stage 3	Stage 2 Full irrigation Bed planting	Stage 3 Full irrigation Bed planting	Cohort 4	0.67	0.62	0.66	6.16107e-34	0.96	7.33446e-147
Stage 2 to Stage 3	Stage 2 Late sown heat stress Bed planting	Stage 3 Late sown heat stress Bed planting	Cohort 1	0.43	0.42	0.43	1.97445e-13	0.64	3.26137e-122
Stage 2 to Stage 3	Stage 2 Late sown heat stress Bed planting	Stage 3 Late sown heat stress Bed planting	Cohort 2	0.3	0.27	0.3	6.1e-07	0.33	1.80163e-08
Stage 2 to Stage 3	Stage 2 Late sown heat stress Bed planting	Stage 3 Late sown heat stress Bed planting	Cohort 4	0.38	0.38	0.39	3.62725e-11	0.7	3.44567e-40

## Sheet: Table S6
Supplementary Table 6: Grain yield prediction accuracies for minimizing testing in environments within the selection site across four years using the baseline model with environment and line effects and the genotype x environment (GxE) model with environment, genomic and GxE interaction effects. The phenotypic and genetic correlations across environments along with the p-values for the test of si…
Stage	Environment 1	Environment 2	Year	Prediction accuracy from the baseline model with environment and line effects	Prediction accuracy from the genotype x environment (GxE) model with environment, genomic and GxE interaction effects	Phenotypic correlation across environments	p-value for the test of significance of the phenotypic correlation	Genetic correlation across environments	p-value for the test of significance of the genetic correlation
Within Stage 2 environments	Stage 2 Drought stress Flat planting	Stage 2 Early sown heat stress Bed planting	2013-2014	-0.22	-0.19	-0.26	4.26673e-16	-0.42	9.21964e-42
Within Stage 2 environments	Stage 2 Drought stress Flat planting	Stage 2 Full irrigation Bed planting	2013-2014	-0.01	-0.01	-0.01	0.758588	-0.21	6.7197e-11
Within Stage 2 environments	Stage 2 Drought stress Flat planting	Stage 2 Full irrigation Flat planting	2013-2014	0.02	0.04	0.04	0.218772	0.01	0.758588
Within Stage 2 environments	Stage 2 Drought stress Flat planting	Stage 2 Late sown heat stress Bed planting	2013-2014	0.27	0.25	0.3	3.79775e-21	0.33	1.70673e-25
Within Stage 2 environments	Stage 2 Drought stress Flat planting	Stage 2 Reduced irrigation Bed planting	2013-2014	0.5	0.48	0.54	8.65415e-73	0.63	7.04746e-106
Within Stage 2 environments	Stage 2 Early sown heat stress Bed planting	Stage 2 Drought stress Flat planting	2013-2014	-0.23	-0.27	-0.26	4.26673e-16	-0.42	9.21964e-42
Within Stage 2 environments	Stage 2 Early sown heat stress Bed planting	Stage 2 Full irrigation Bed planting	2013-2014	0.39	0.39	0.41	1.07818e-39	0.58	3.16625e-86
Within Stage 2 environments	Stage 2 Early sown heat stress Bed planting	Stage 2 Full irrigation Flat planting	2013-2014	0.23	0.25	0.26	4.26673e-16	0.57	1.08073e-82
Within Stage 2 environments	Stage 2 Early sown heat stress Bed planting	Stage 2 Late sown heat stress Bed planting	2013-2014	-0.01	-0.05	0	1	-0.1	0.00206308
Within Stage 2 environments	Stage 2 Early sown heat stress Bed planting	Stage 2 Reduced irrigation Bed planting	2013-2014	-0.05	-0.04	-0.07	0.0312454	-0.08	0.0137947
Within Stage 2 environments	Stage 2 Full irrigation Bed planting	Stage 2 Drought stress Flat planting	2013-2014	-0.01	-0.01	-0.01	0.758588	-0.21	6.7197e-11
Within Stage 2 environments	Stage 2 Full irrigation Bed planting	Stage 2 Early sown heat stress Bed planting	2013-2014	0.38	0.36	0.41	1.07818e-39	0.58	3.16625e-86
Within Stage 2 environments	Stage 2 Full irrigation Bed planting	Stage 2 Full irrigation Flat planting	2013-2014	0.37	0.35	0.37	4.2849e-32	0.61	1.35289e-97
Within Stage 2 environments	Stage 2 Full irrigation Bed planting	Stage 2 Late sown heat stress Bed planting	2013-2014	0.15	0.19	0.16	7.45373e-07	0.2	5.31927e-10
Within Stage 2 environments	Stage 2 Full irrigation Bed planting	Stage 2 Reduced irrigation Bed planting	2013-2014	0.16	0.19	0.17	1.41788e-07	0.15	3.54938e-06
Within Stage 2 environments	Stage 2 Full irrigation Flat planting	Stage 2 Drought stress Flat planting	2013-2014	0.01	0	0.04	0.218772	0.01	0.758588
Within Stage 2 environments	Stage 2 Full irrigation Flat planting	Stage 2 Early sown heat stress Bed planting	2013-2014	0.23	0.24	0.26	4.26673e-16	0.57	1.08073e-82
Within Stage 2 environments	Stage 2 Full irrigation Flat planting	Stage 2 Full irrigation Bed planting	2013-2014	0.35	0.4	0.37	4.2849e-32	0.61	1.35289e-97
Within Stage 2 environments	Stage 2 Full irrigation Flat planting	Stage 2 Late sown heat stress Bed planting	2013-2014	0.01	0.09	0.02	0.538742	0.04	0.218772
Within Stage 2 environments	Stage 2 Full irrigation Flat planting	Stage 2 Reduced irrigation Bed planting	2013-2014	0.12	0.16	0.13	6.01322e-05	0.22	7.6351e-12
Within Stage 2 environments	Stage 2 Late sown heat stress Bed planting	Stage 2 Drought stress Flat planting	2013-2014	0.28	0.27	0.3	3.79775e-21	0.33	1.70673e-25
Within Stage 2 environments	Stage 2 Late sown heat stress Bed planting	Stage 2 Early sown heat stress Bed planting	2013-2014	-0.01	0	0	1	-0.1	0.00206308
Within Stage 2 environments	Stage 2 Late sown heat stress Bed planting	Stage 2 Full irrigation Bed planting	2013-2014	0.15	0.19	0.16	7.45373e-07	0.2	5.31927e-10
Within Stage 2 environments	Stage 2 Late sown heat stress Bed planting	Stage 2 Full irrigation Flat planting	2013-2014	0.02	0.04	0.02	0.538742	0.04	0.218772
Within Stage 2 environments	Stage 2 Late sown heat stress Bed planting	Stage 2 Reduced irrigation Bed planting	2013-2014	0.23	0.27	0.25	5.83406e-15	0.3	3.79775e-21
Within Stage 2 environments	Stage 2 Reduced irrigation Bed planting	Stage 2 Drought stress Flat planting	2013-2014	0.5	0.48	0.54	8.65415e-73	0.63	7.04746e-106
Within Stage 2 environments	Stage 2 Reduced irrigation Bed planting	Stage 2 Early sown heat stress Bed planting	2013-2014	-0.05	0.01	-0.07	0.0312454	-0.08	0.0137947
Within Stage 2 environments	Stage 2 Reduced irrigation Bed planting	Stage 2 Full irrigation Bed planting	2013-2014	0.17	0.21	0.17	1.41788e-07	0.15	3.54938e-06
Within Stage 2 environments	Stage 2 Reduced irrigation Bed planting	Stage 2 Full irrigation Flat planting	2013-2014	0.13	0.18	0.13	6.01322e-05	0.22	7.6351e-12
Within Stage 2 environments	Stage 2 Reduced irrigation Bed planting	Stage 2 Late sown heat stress Bed planting	2013-2014	0.24	0.24	0.25	5.83406e-15	0.3	3.79775e-21
Within Stage 2 environments	Stage 2 Drought stress Flat planting	Stage 2 Early sown heat stress Bed planting	2014-2015	0.202273	0.174925	0.2	1.31136e-10	0.44	2.94162e-49
Within Stage 2 environments	Stage 2 Drought stress Flat planting	Stage 2 Full irrigation Bed planting	2014-2015	0.249145	0.241327	0.25	6.49479e-16	0.49	2.34673e-62
Within Stage 2 environments	Stage 2 Drought stress Flat planting	Stage 2 Full irrigation Flat planting	2014-2015	0.165791	0.141648	0.17	5.14036e-08	0.42	1.33808e-44
Within Stage 2 environments	Stage 2 Drought stress Flat planting	Stage 2 Late sown heat stress Bed planting	2014-2015	0.163801	0.192591	0.16	3.02819e-07	0.24	9.44792e-15
Within Stage 2 environments	Stage 2 Drought stress Flat planting	Stage 2 Reduced irrigation Bed planting	2014-2015	0.359691	0.351206	0.36	2.17703e-32	0.56	9.08287e-85
Within Stage 2 environments	Stage 2 Early sown heat stress Bed planting	Stage 2 Drought stress Flat planting	2014-2015	0.193913	0.177694	0.2	1.31136e-10	0.44	2.94162e-49
Within Stage 2 environments	Stage 2 Early sown heat stress Bed planting	Stage 2 Full irrigation Bed planting	2014-2015	0.42546	0.488681	0.45	1.04734e-51	0.68	1.50877e-138
Within Stage 2 environments	Stage 2 Early sown heat stress Bed planting	Stage 2 Full irrigation Flat planting	2014-2015	0.424037	0.468512	0.43	6.86464e-47	0.74	1.6753e-176
Within Stage 2 environments	Stage 2 Early sown heat stress Bed planting	Stage 2 Late sown heat stress Bed planting	2014-2015	0.3	0.312936	0.29	4.2405e-21	0.39	3.53352e-38
Within Stage 2 environments	Stage 2 Early sown heat stress Bed planting	Stage 2 Reduced irrigation Bed planting	2014-2015	0.310636	0.357031	0.32	1.41363e-25	0.49	2.34673e-62
Within Stage 2 environments	Stage 2 Full irrigation Bed planting	Stage 2 Drought stress Flat planting	2014-2015	0.247248	0.241485	0.25	6.49479e-16	0.49	2.34673e-62
Within Stage 2 environments	Stage 2 Full irrigation Bed planting	Stage 2 Early sown heat stress Bed planting	2014-2015	0.426276	0.425614	0.45	1.04734e-51	0.68	1.50877e-138
Within Stage 2 environments	Stage 2 Full irrigation Bed planting	Stage 2 Full irrigation Flat planting	2014-2015	0.607429	0.600623	0.63	2.99401e-113	0.89	0
Within Stage 2 environments	Stage 2 Full irrigation Bed planting	Stage 2 Late sown heat stress Bed planting	2014-2015	0.306039	0.306039	0.31	5.02177e-24	0.41	2.18954e-42
Within Stage 2 environments	Stage 2 Full irrigation Bed planting	Stage 2 Reduced irrigation Bed planting	2014-2015	0.440863	0.426238	0.46	3.08099e-54	0.62	9.80088e-109
Within Stage 2 environments	Stage 2 Full irrigation Flat planting	Stage 2 Drought stress Flat planting	2014-2015	0.172096	0.151328	0.17	5.14036e-08	0.42	1.33808e-44
Within Stage 2 environments	Stage 2 Full irrigation Flat planting	Stage 2 Early sown heat stress Bed planting	2014-2015	0.42476	0.394366	0.43	6.86464e-47	0.74	1.6753e-176
Within Stage 2 environments	Stage 2 Full irrigation Flat planting	Stage 2 Full irrigation Bed planting	2014-2015	0.61086	0.626479	0.63	2.99401e-113	0.89	0
Within Stage 2 environments	Stage 2 Full irrigation Flat planting	Stage 2 Late sown heat stress Bed planting	2014-2015	0.252773	0.230397	0.26	3.95636e-17	0.32	1.41363e-25
Within Stage 2 environments	Stage 2 Full irrigation Flat planting	Stage 2 Reduced irrigation Bed planting	2014-2015	0.35296	0.313328	0.36	2.17703e-32	0.59	4.01022e-96
Within Stage 2 environments	Stage 2 Late sown heat stress Bed planting	Stage 2 Drought stress Flat planting	2014-2015	0.162411	0.135357	0.16	3.02819e-07	0.24	9.44792e-15
Within Stage 2 environments	Stage 2 Late sown heat stress Bed planting	Stage 2 Early sown heat stress Bed planting	2014-2015	0.287025	0.29	0.29	4.2405e-21	0.39	3.53352e-38
Within Stage 2 environments	Stage 2 Late sown heat stress Bed planting	Stage 2 Full irrigation Bed planting	2014-2015	0.302923	0.382588	0.31	5.02177e-24	0.41	2.18954e-42
Within Stage 2 environments	Stage 2 Late sown heat stress Bed planting	Stage 2 Full irrigation Flat planting	2014-2015	0.255824	0.178902	0.26	3.95636e-17	0.32	1.41363e-25
Within Stage 2 environments	Stage 2 Late sown heat stress Bed planting	Stage 2 Reduced irrigation Bed planting	2014-2015	0.212293	0.21	0.21	1.43514e-11	0.23	1.22026e-13
Within Stage 2 environments	Stage 2 Reduced irrigation Bed planting	Stage 2 Drought stress Flat planting	2014-2015	0.350481	0.33665	0.36	2.17703e-32	0.56	9.08287e-85
Within Stage 2 environments	Stage 2 Reduced irrigation Bed planting	Stage 2 Early sown heat stress Bed planting	2014-2015	0.313877	0.341355	0.32	1.41363e-25	0.49	2.34673e-62
Within Stage 2 environments	Stage 2 Reduced irrigation Bed planting	Stage 2 Full irrigation Bed planting	2014-2015	0.436703	0.456345	0.46	3.08099e-54	0.62	9.80088e-109
Within Stage 2 environments	Stage 2 Reduced irrigation Bed planting	Stage 2 Full irrigation Flat planting	2014-2015	0.350004	0.351682	0.36	2.17703e-32	0.59	4.01022e-96
Within Stage 2 environments	Stage 2 Reduced irrigation Bed planting	Stage 2 Late sown heat stress Bed planting	2014-2015	0.214142	0.247499	0.21	1.43514e-11	0.23	1.22026e-13
Within Stage 2 environments	Stage 2 Drought stress Flat planting	Stage 2 Full irrigation Bed planting	2015-2016	0.0960076	0.145783	0.09	0.00345174	0.11	0.000346479
Within Stage 2 environments	Stage 2 Drought stress Flat planting	Stage 2 Full irrigation Flat planting	2015-2016	0.11	0.14	0.11	0.000346479	0.17	2.80759e-08
Within Stage 2 environments	Stage 2 Drought stress Flat planting	Stage 2 Reduced irrigation Bed planting	2015-2016	0.537304	0.498342	0.61	1.97333e-108	0.8	1.26655e-235
Within Stage 2 environments	Stage 2 Full irrigation Bed planting	Stage 2 Drought stress Flat planting	2015-2016	0.0984888	0.164709	0.09	0.00345174	0.11	0.000346479
Within Stage 2 environments	Stage 2 Full irrigation Bed planting	Stage 2 Full irrigation Flat planting	2015-2016	0.254083	0.241407	0.26	9.57499e-18	0.37	1.54246e-35
Within Stage 2 environments	Stage 2 Full irrigation Bed planting	Stage 2 Reduced irrigation Bed planting	2015-2016	0.183424	0.230979	0.21	5.71545e-12	0.23	4.03853e-14
Within Stage 2 environments	Stage 2 Full irrigation Flat planting	Stage 2 Drought stress Flat planting	2015-2016	0.106714	0.130237	0.11	0.000346479	0.17	2.80759e-08
Within Stage 2 environments	Stage 2 Full irrigation Flat planting	Stage 2 Full irrigation Bed planting	2015-2016	0.254611	0.225728	0.26	9.57499e-18	0.37	1.54246e-35
Within Stage 2 environments	Stage 2 Full irrigation Flat planting	Stage 2 Reduced irrigation Bed planting	2015-2016	0.0661328	0.109389	0.09	0.00345174	0.05	0.104727
Within Stage 2 environments	Stage 2 Reduced irrigation Bed planting	Stage 2 Drought stress Flat planting	2015-2016	0.534747	0.539488	0.61	1.97333e-108	0.8	1.26655e-235
Within Stage 2 environments	Stage 2 Reduced irrigation Bed planting	Stage 2 Full irrigation Bed planting	2015-2016	0.175769	0.22317	0.21	5.71545e-12	0.23	4.03853e-14
Within Stage 2 environments	Stage 2 Reduced irrigation Bed planting	Stage 2 Full irrigation Flat planting	2015-2016	0.0615653	0.0835353	0.09	0.00345174	0.05	0.104727
Within Stage 2 environments	Stage 2 Drought stress Flat planting	Stage 2 Early sown heat stress Bed planting	2016-2017	0.122215	0.189595	0.11	0.000374628	-0.02	0.518998
Within Stage 2 environments	Stage 2 Drought stress Flat planting	Stage 2 Full irrigation Bed planting	2016-2017	0.029579	0.104065	0.01	0.747134	-0.19	6.31977e-10
Within Stage 2 environments	Stage 2 Drought stress Flat planting	Stage 2 Full irrigation Flat planting	2016-2017	0.447802	0.476114	0.45	4.34951e-53	0.62	1.08528e-111
Within Stage 2 environments	Stage 2 Drought stress Flat planting	Stage 2 Late sown heat stress Bed planting	2016-2017	0.297406	0.300209	0.29	1.22317e-21	0.33	6.81098e-28
Within Stage 2 environments	Stage 2 Drought stress Flat planting	Stage 2 Reduced irrigation Bed planting	2016-2017	0.5983	0.501367	0.59	9.90376e-99	0.74	2.48596e-181
Within Stage 2 environments	Stage 2 Early sown heat stress Bed planting	Stage 2 Drought stress Flat planting	2016-2017	0.119313	0.221945	0.11	0.000374628	-0.02	0.518998
Within Stage 2 environments	Stage 2 Early sown heat stress Bed planting	Stage 2 Full irrigation Bed planting	2016-2017	0.454169	0.419256	0.46	1.08959e-55	0.67	1.01519e-136
Within Stage 2 environments	Stage 2 Early sown heat stress Bed planting	Stage 2 Full irrigation Flat planting	2016-2017	0.261426	0.381439	0.27	7.28835e-19	0.36	3.07666e-33
Within Stage 2 environments	Stage 2 Early sown heat stress Bed planting	Stage 2 Late sown heat stress Bed planting	2016-2017	0.195362	0.224223	0.2	7.30879e-11	0.07	0.0238422
Within Stage 2 environments	Stage 2 Early sown heat stress Bed planting	Stage 2 Reduced irrigation Bed planting	2016-2017	0.144357	0.240571	0.15	1.15191e-06	0.13	2.56231e-05
Within Stage 2 environments	Stage 2 Full irrigation Bed planting	Stage 2 Drought stress Flat planting	2016-2017	0.03288	0.137391	0.01	0.747134	-0.19	6.31977e-10
Within Stage 2 environments	Stage 2 Full irrigation Bed planting	Stage 2 Early sown heat stress Bed planting	2016-2017	0.458033	0.491703	0.46	1.08959e-55	0.67	1.01519e-136
Within Stage 2 environments	Stage 2 Full irrigation Bed planting	Stage 2 Full irrigation Flat planting	2016-2017	0.102666	0.250229	0.1	0.00122827	-0.11	0.000374628
Within Stage 2 environments	Stage 2 Full irrigation Bed planting	Stage 2 Late sown heat stress Bed planting	2016-2017	0.167082	0.208981	0.17	3.3659e-08	0.02	0.518998
Within Stage 2 environments	Stage 2 Full irrigation Bed planting	Stage 2 Reduced irrigation Bed planting	2016-2017	0.135286	0.239476	0.13	2.56231e-05	0.23	5.62678e-14
Within Stage 2 environments	Stage 2 Full irrigation Flat planting	Stage 2 Drought stress Flat planting	2016-2017	0.449177	0.407685	0.45	4.34951e-53	0.62	1.08528e-111
Within Stage 2 environments	Stage 2 Full irrigation Flat planting	Stage 2 Early sown heat stress Bed planting	2016-2017	0.269808	0.324731	0.27	7.28835e-19	0.36	3.07666e-33
Within Stage 2 environments	Stage 2 Full irrigation Flat planting	Stage 2 Full irrigation Bed planting	2016-2017	0.101801	0.155448	0.1	0.00122827	-0.11	0.000374628
Within Stage 2 environments	Stage 2 Full irrigation Flat planting	Stage 2 Late sown heat stress Bed planting	2016-2017	0.191878	0.217828	0.19	6.31977e-10	0.14	5.72941e-06
Within Stage 2 environments	Stage 2 Full irrigation Flat planting	Stage 2 Reduced irrigation Bed planting	2016-2017	0.443648	0.380723	0.44	1.42698e-50	0.47	2.22961e-58
Within Stage 2 environments	Stage 2 Late sown heat stress Bed planting	Stage 2 Drought stress Flat planting	2016-2017	0.299437	0.322011	0.29	1.22317e-21	0.33	6.81098e-28
Within Stage 2 environments	Stage 2 Late sown heat stress Bed planting	Stage 2 Early sown heat stress Bed planting	2016-2017	0.187949	0.27677	0.2	7.30879e-11	0.07	0.0238422
Within Stage 2 environments	Stage 2 Late sown heat stress Bed planting	Stage 2 Full irrigation Bed planting	2016-2017	0.162134	0.223336	0.17	3.3659e-08	0.02	0.518998
Within Stage 2 environments	Stage 2 Late sown heat stress Bed planting	Stage 2 Full irrigation Flat planting	2016-2017	0.186399	0.30697	0.19	6.31977e-10	0.14	5.72941e-06
Within Stage 2 environments	Stage 2 Late sown heat stress Bed planting	Stage 2 Reduced irrigation Bed planting	2016-2017	0.301626	0.305016	0.3	4.10776e-23	0.23	5.62678e-14
Within Stage 2 environments	Stage 2 Reduced irrigation Bed planting	Stage 2 Drought stress Flat planting	2016-2017	0.595556	0.448619	0.59	9.90376e-99	0.74	2.48596e-181
Within Stage 2 environments	Stage 2 Reduced irrigation Bed planting	Stage 2 Early sown heat stress Bed planting	2016-2017	0.148325	0.214542	0.15	1.15191e-06	0.13	2.56231e-05
Within Stage 2 environments	Stage 2 Reduced irrigation Bed planting	Stage 2 Full irrigation Bed planting	2016-2017	0.139048	0.193612	0.13	2.56231e-05	0.23	5.62678e-14
Within Stage 2 environments	Stage 2 Reduced irrigation Bed planting	Stage 2 Full irrigation Flat planting	2016-2017	0.441381	0.439095	0.44	1.42698e-50	0.47	2.22961e-58
Within Stage 2 environments	Stage 2 Reduced irrigation Bed planting	Stage 2 Late sown heat stress Bed planting	2016-2017	0.307248	0.281986	0.3	4.10776e-23	0.23	5.62678e-14
Within Stage 3 environments	Stage 3 Drought stress Flat planting	Stage 3 Full irrigation Bed planting	2014-2015	0.35	0.39	0.33	2.63634e-08	0.49	8.97993e-18
Within Stage 3 environments	Stage 3 Drought stress Flat planting	Stage 3 Late sown heat stress Bed planting	2014-2015	0.09	0.13	0.11	0.0706145	0.1	0.100441
Within Stage 3 environments	Stage 3 Full irrigation Bed planting	Stage 3 Drought stress Flat planting	2014-2015	0.35	0.38	0.33	2.63634e-08	0.49	8.97993e-18
Within Stage 3 environments	Stage 3 Full irrigation Bed planting	Stage 3 Late sown heat stress Bed planting	2014-2015	0.14	0.21	0.15	0.0134398	-0.02	0.743099
Within Stage 3 environments	Stage 3 Late sown heat stress Bed planting	Stage 3 Drought stress Flat planting	2014-2015	0.1	0.15	0.11	0.0706145	0.1	0.100441
Within Stage 3 environments	Stage 3 Late sown heat stress Bed planting	Stage 3 Full irrigation Bed planting	2014-2015	0.14	0.23	0.15	0.0134398	-0.02	0.743099
Within Stage 3 environments	Stage 3 Drought stress Flat planting	Stage 3 Full irrigation Bed planting	2015-2016	-0.00842899	-0.126234	0.01	0.871288	-0.55	2.36347e-22
Within Stage 3 environments	Stage 3 Drought stress Flat planting	Stage 3 Late sown heat stress Bed planting	2015-2016	0.0571368	0.0569955	0.06	0.330559	-0.07	0.256156
Within Stage 3 environments	Stage 3 Full irrigation Bed planting	Stage 3 Drought stress Flat planting	2015-2016	-0.0148575	-0.0256925	0.01	0.871288	-0.55	2.36347e-22
Within Stage 3 environments	Stage 3 Full irrigation Bed planting	Stage 3 Late sown heat stress Bed planting	2015-2016	0.204114	0.163303	0.2	0.00106221	0.13	0.0344106
Within Stage 3 environments	Stage 3 Late sown heat stress Bed planting	Stage 3 Drought stress Flat planting	2015-2016	0.0585458	0.047083	0.06	0.330559	-0.07	0.256156
Within Stage 3 environments	Stage 3 Late sown heat stress Bed planting	Stage 3 Full irrigation Bed planting	2015-2016	0.205167	0.152224	0.2	0.00106221	0.13	0.0344106
Within Stage 3 environments	Stage 3 Drought stress Flat planting	Stage 3 Full irrigation Bed planting	2016-2017	-0.0101189	0.0472945	-0.01	0.86912	-0.1	0.098561
Within Stage 3 environments	Stage 3 Drought stress Flat planting	Stage 3 Late sown heat stress Bed planting	2016-2017	0.13	0.12	0.13	0.0314618	-0.06	0.322405
Within Stage 3 environments	Stage 3 Full irrigation Bed planting	Stage 3 Drought stress Flat planting	2016-2017	-0.0181869	-0.0834925	-0.01	0.86912	-0.1	0.098561
Within Stage 3 environments	Stage 3 Full irrigation Bed planting	Stage 3 Late sown heat stress Bed planting	2016-2017	0.311909	0.328874	0.31	1.62725e-07	0.39	2.18591e-11
Within Stage 3 environments	Stage 3 Late sown heat stress Bed planting	Stage 3 Drought stress Flat planting	2016-2017	0.123125	0.0142108	0.13	0.0314618	-0.06	0.322405
Within Stage 3 environments	Stage 3 Late sown heat stress Bed planting	Stage 3 Full irrigation Bed planting	2016-2017	0.313933	0.301139	0.31	1.62725e-07	0.39	2.18591e-11
Within Stage 3 environments	Stage 3 Drought stress Flat planting	Stage 3 Full irrigation Bed planting	2017-2018	-0.0441645	-0.0775032	-0.05	0.41671	-0.2	0.00103903
Within Stage 3 environments	Stage 3 Drought stress Flat planting	Stage 3 Late sown heat stress Bed planting	2017-2018	0.266173	0.239201	0.25	3.72598e-05	0.42	8.60434e-13
Within Stage 3 environments	Stage 3 Full irrigation Bed planting	Stage 3 Drought stress Flat planting	2017-2018	-0.0438249	0.0404202	-0.05	0.41671	-0.2	0.00103903
Within Stage 3 environments	Stage 3 Full irrigation Bed planting	Stage 3 Late sown heat stress Bed planting	2017-2018	0.160505	0.224897	0.15	0.0143343	0.44	5.07444e-14
Within Stage 3 environments	Stage 3 Late sown heat stress Bed planting	Stage 3 Drought stress Flat planting	2017-2018	0.27068	0.251943	0.25	3.72598e-05	0.42	8.60434e-13
Within Stage 3 environments	Stage 3 Late sown heat stress Bed planting	Stage 3 Full irrigation Bed planting	2017-2018	0.161031	0.192171	0.15	0.0143343	0.44	5.07444e-14
